# Supplementary material for: Nonamer dependent RAG cleavage at CpGs can explain mechanism of chromosomal translocations associated to lymphoid cancers
Source: PLoS Genet. 2022 Oct 13;18(10):e1010421. doi: 10.1371/journal.pgen.1010421 (PMC9595545; doi:10.1371/journal.pgen.1010421)
Supplement: S1 Data — Excel files showing the chromosomal translocation breakpoints, cryptic nonamers and CpGs in patients with lymphoid malignancies and frequency of occurrence of CpGs and cryptic nonamer at or near translocation breakpoint regions. This dataset is related to Fig 1. (XLSX) [file pgen.1010421.s015.xlsx]

## Sheet: Figure 1A
chr	start	end	number of nonamers	number of breaks	number of CpGs
chr1	1627346	1628346	1	2	7
chr1	1627346	1628346	1	2	7
chr1	2193190	2194190	4	2	6
chr1	2193190	2194190	4	2	6
chr1	2576672	2577672	2	1	7
chr1	3672987	3673987	0	1	4
chr1	3675183	3676183	1	1	5
chr1	3678855	3679855	4	1	4
chr1	3680052	3681052	2	1	2
chr1	3685696	3686696	0	1	2
chr1	3686511	3687511	4	1	3
chr1	3692385	3693385	1	1	4
chr1	3697354	3698354	1	1	1
chr1	3934769	3935769	0	1	0
chr1	5929307	5930307	0	2	0
chr1	5929307	5930307	0	2	0
chr1	6618712	6619712	9	2	0
chr1	6618712	6619712	9	2	0
chr1	6878366	6879366	9	1	1
chr1	7910760	7911760	3	2	1
chr1	7910760	7911760	3	2	1
chr1	8412932	8413932	0	1	0
chr1	8441472	8442472	0	1	0
chr1	8569400	8570400	0	1	0
chr1	9060886	9061886	0	2	0
chr1	9060886	9061886	0	2	0
chr1	9273093	9274093	2	2	3
chr1	9273093	9274093	2	2	3
chr1	9571401	9572401	0	1	0
chr1	9890625	9891625	7	1	1
chr1	11585498	11586498	5	1	2
chr1	11593170	11594170	0	1	0
chr1	12676993	12677993	5	1	1
chr1	13980604	13981604	0	1	0
chr1	15859213	15860213	3	1	0
chr1	16724744	16725744	4	2	12
chr1	16724744	16725744	4	2	12
chr1	16926973	16927973	12	1	1
chr1	17000519	17001519	0	1	0
chr1	19174820	19175820	0	2	0
chr1	19174820	19175820	0	2	0
chr1	19260039	19261039	6	1	2
chr1	19277548	19278548	0	1	0
chr1	19292054	19293054	0	1	0
chr1	19442061	19443061	4	1	1
chr1	22889708	22890708	10	2	0
chr1	22889708	22890708	10	2	0
chr1	24164171	24165171	0	2	0
chr1	24164171	24165171	0	2	0
chr1	24812536	24813536	4	1	0
chr1	24905858	24906858	0	2	1
chr1	24905858	24906858	0	2	1
chr1	25233599	25234599	8	2	0
chr1	25233599	25234599	8	2	0
chr1	26129018	26130018	8	2	1
chr1	26129018	26130018	8	2	1
chr1	26167094	26168094	0	2	0
chr1	26167094	26168094	0	2	0
chr1	26255586	26256586	11	2	0
chr1	26255586	26256586	11	2	0
chr1	26337187	26338187	4	2	2
chr1	26337187	26338187	4	2	2
chr1	26428766	26429766	3	2	0
chr1	26428766	26429766	3	2	0
chr1	26432403	26433403	4	2	1
chr1	26432403	26433403	4	2	1
chr1	28743973	28744973	3	2	0
chr1	28743973	28744973	3	2	0
chr1	28994450	28995450	0	2	0
chr1	28994450	28995450	0	2	0
chr1	31710910	31711910	9	2	0
chr1	31710910	31711910	9	2	0
chr1	31931955	31932955	12	1	0
chr1	32013943	32014943	1	1	6
chr1	33190831	33191831	0	1	0
chr1	37449934	37450934	0	2	0
chr1	37449934	37450934	0	2	0
chr1	40337641	40338641	0	1	0
chr1	40339407	40340407	1	1	0
chr1	41629726	41630726	0	1	0
chr1	41647596	41648596	10	1	0
chr1	42262947	42263947	5	2	0
chr1	42262947	42263947	5	2	0
chr1	42822224	42823224	0	2	0
chr1	42822224	42823224	0	2	0
chr1	46171941	46172941	0	1	0
chr1	46450840	46451840	0	1	0
chr1	47321502	47322502	5	4	0
chr1	47321502	47322502	5	4	0
chr1	47321616	47322616	6	4	0
chr1	47321616	47322616	6	4	0
chr1	47932579	47933579	3	2	0
chr1	47932579	47933579	3	2	0
chr1	49366612	49367612	5	2	0
chr1	49366612	49367612	5	2	0
chr1	50321105	50322105	8	2	0
chr1	50321105	50322105	8	2	0
chr1	52200323	52201323	0	2	0
chr1	52200323	52201323	0	2	0
chr1	53977933	53978933	0	2	0
chr1	53977933	53978933	0	2	0
chr1	56867408	56868408	0	2	1
chr1	56867408	56868408	0	2	1
chr1	57587775	57588775	6	2	0
chr1	57587775	57588775	6	2	0
chr1	60633096	60634096	2	1	0
chr1	60743069	60744069	8	1	1
chr1	65697228	65698228	7	1	1
chr1	65704992	65705992	5	1	0
chr1	68046932	68047932	2	2	1
chr1	68046932	68047932	2	2	1
chr1	68071928	68072928	0	1	0
chr1	68147352	68148352	7	2	0
chr1	68147352	68148352	7	2	0
chr1	69039706	69040706	0	1	0
chr1	69075410	69076410	0	1	0
chr1	69397569	69398569	8	2	0
chr1	69397569	69398569	8	2	0
chr1	69627374	69628374	0	2	0
chr1	69627374	69628374	0	2	0
chr1	69755393	69756393	0	2	0
chr1	69755394	69756394	0	2	0
chr1	72170506	72171506	0	1	0
chr1	72172822	72173822	0	2	0
chr1	72172822	72173822	0	2	0
chr1	72277398	72278398	9	1	0
chr1	74951548	74952548	0	2	0
chr1	74951548	74952548	0	2	0
chr1	75263415	75264415	0	1	0
chr1	75426213	75427213	0	1	0
chr1	76918348	76919348	13	1	2
chr1	77905838	77906838	0	1	0
chr1	77943262	77944262	10	2	2
chr1	77943262	77944262	10	2	2
chr1	77989782	77990782	0	2	0
chr1	77989782	77990782	0	2	0
chr1	78516234	78517234	10	1	0
chr1	78773129	78774129	0	1	0
chr1	78865046	78866046	0	1	0
chr1	78987478	78988478	4	1	0
chr1	78991239	78992239	7	1	0
chr1	79133122	79134122	0	1	0
chr1	80217429	80218429	11	1	1
chr1	80328919	80329919	0	1	0
chr1	81209186	81210186	5	2	0
chr1	81209186	81210186	5	2	0
chr1	82394859	82395859	5	1	1
chr1	83196062	83197062	3	2	0
chr1	83196065	83197065	3	2	0
chr1	84250055	84251055	3	2	0
chr1	84250055	84251055	3	2	0
chr1	84622669	84623669	0	1	1
chr1	86796826	86797826	0	1	0
chr1	89047789	89048789	0	1	0
chr1	89261801	89262801	1	2	0
chr1	89261801	89262801	1	2	0
chr1	89465933	89466933	15	1	0
chr1	91387091	91388091	0	2	0
chr1	91387091	91388091	0	2	0
chr1	91483277	91484277	9	1	0
chr1	93170513	93171513	0	1	0
chr1	93350837	93351837	1	1	1
chr1	95008066	95009066	7	2	0
chr1	95008066	95009066	7	2	0
chr1	97130790	97131790	7	1	0
chr1	97147076	97148076	14	2	0
chr1	97147199	97148199	14	2	0
chr1	97227863	97228863	9	1	1
chr1	97265166	97266166	5	1	0
chr1	97300598	97301598	11	1	0
chr1	97352099	97353099	20	1	0
chr1	97372977	97373977	6	1	0
chr1	97378571	97379571	0	1	0
chr1	97380068	97381068	3	1	0
chr1	97382706	97383706	5	1	1
chr1	97388207	97389207	0	1	0
chr1	97392993	97393993	0	1	0
chr1	97411031	97412031	13	1	2
chr1	97428406	97429406	3	1	0
chr1	97430105	97431105	0	1	0
chr1	97434167	97435167	5	1	0
chr1	97435998	97436998	4	1	0
chr1	97438753	97439753	0	1	0
chr1	97446805	97447805	4	2	1
chr1	97446838	97447838	5	2	1
chr1	97454615	97455615	0	1	0
chr1	97467387	97468387	10	1	0
chr1	97483934	97484934	0	1	0
chr1	97504801	97505801	9	1	0
chr1	97531295	97532295	0	1	0
chr1	97561127	97562127	7	1	0
chr1	97571789	97572789	7	1	0
chr1	97580774	97581774	0	1	0
chr1	97626256	97627256	8	1	2
chr1	97655407	97656407	4	1	1
chr1	97695933	97696933	0	1	0
chr1	97760987	97761987	0	1	0
chr1	97871035	97872035	8	1	2
chr1	97873504	97874504	0	1	0
chr1	98513151	98514151	0	1	0
chr1	98626495	98627495	2	1	0
chr1	99144444	99145444	0	1	0
chr1	100580033	100581033	0	1	0
chr1	102605197	102606197	5	1	0
chr1	102608207	102609207	8	1	0
chr1	102658662	102659662	0	2	0
chr1	102658662	102659662	0	2	0
chr1	102786212	102787212	10	1	0
chr1	104869611	104870611	0	1	0
chr1	104987565	104988565	0	1	0
chr1	104995817	104996817	0	1	0
chr1	106535569	106536569	0	1	0
chr1	106539279	106540279	0	1	0
chr1	107333960	107334960	6	2	0
chr1	107333960	107334960	6	2	0
chr1	107371697	107372697	0	1	0
chr1	108952011	108953011	5	2	0
chr1	108952011	108953011	5	2	0
chr1	109191217	109192217	2	2	3
chr1	109191217	109192217	2	2	3
chr1	109362871	109363871	11	1	0
chr1	109371872	109372872	1	1	0
chr1	114448141	114449141	0	1	0
chr1	114466377	114467377	0	1	0
chr1	115381403	115382403	0	2	0
chr1	115381403	115382403	0	2	0
chr1	116088221	116089221	0	2	0
chr1	116088221	116089221	0	2	0
chr1	116416212	116417212	5	1	0
chr1	116503424	116504424	3	1	1
chr1	116514754	116515754	8	1	1
chr1	116528118	116529118	6	1	0
chr1	116545335	116546335	10	1	0
chr1	116640217	116641217	0	1	0
chr1	117038703	117039703	5	1	0
chr1	117131960	117132960	6	2	2
chr1	117131974	117132974	4	2	3
chr1	117237593	117238593	8	1	0
chr1	119182607	119183607	0	2	0
chr1	119182607	119183607	0	2	0
chr1	119491424	119492424	5	1	1
chr1	119524573	119525573	0	1	0
chr1	119850175	119851175	0	2	0
chr1	119850175	119851175	0	2	0
chr1	142616298	142617298	0	2	0
chr1	142616298	142617298	0	2	0
chr1	143469175	143470175	8	2	1
chr1	143469175	143470175	8	2	1
chr1	144457472	144458472	0	2	0
chr1	144457472	144458472	0	2	0
chr1	146024919	146025919	0	1	0
chr1	147092810	147093810	15	2	0
chr1	147092810	147093810	15	2	0
chr1	147105816	147106816	0	4	0
chr1	147105816	147106816	0	4	0
chr1	147105826	147106826	0	4	0
chr1	147105826	147106826	0	4	0
chr1	147622995	147623995	11	1	0
chr1	147917024	147918024	7	2	1
chr1	147917024	147918024	7	2	1
chr1	148258438	148259438	3	2	1
chr1	148258438	148259438	3	2	1
chr1	148273684	148274684	0	1	0
chr1	149967158	149968158	5	2	0
chr1	149967158	149968158	5	2	0
chr1	150227293	150228293	0	2	0
chr1	150227293	150228293	0	2	0
chr1	150445907	150446907	13	2	1
chr1	150445907	150446907	13	2	1
chr1	150447411	150448411	0	2	0
chr1	150447411	150448411	0	2	0
chr1	151927527	151928527	0	1	0
chr1	154398618	154399618	0	2	0
chr1	154398618	154399618	0	2	0
chr1	154540229	154541229	0	1	0
chr1	156478586	156479586	12	1	0
chr1	156700228	156701228	1	2	0
chr1	156700228	156701228	1	2	0
chr1	158937848	158938848	11	2	0
chr1	158937848	158938848	11	2	0
chr1	158949389	158950389	0	2	0
chr1	158949389	158950389	0	2	0
chr1	159377012	159378012	0	2	0
chr1	159377012	159378012	0	2	0
chr1	159378492	159379492	0	2	0
chr1	159378492	159379492	0	2	0
chr1	160681543	160682543	5	1	1
chr1	161343338	161344338	17	1	0
chr1	162786121	162787121	6	2	0
chr1	162786121	162787121	6	2	0
chr1	164381415	164382415	9	2	1
chr1	164381415	164382415	9	2	1
chr1	164685147	164686147	5	2	0
chr1	164685148	164686148	5	2	0
chr1	164783952	164784952	1	1	4
chr1	164790994	164791994	8	5	2
chr1	164791186	164792186	11	5	0
chr1	164791188	164792188	11	5	0
chr1	164791356	164792356	0	5	0
chr1	164791366	164792366	0	5	0
chr1	164903986	164904986	10	2	0
chr1	164903986	164904986	10	2	0
chr1	165250517	165251517	2	2	0
chr1	165250542	165251542	7	2	0
chr1	166824636	166825636	0	2	0
chr1	166824636	166825636	0	2	0
chr1	167563283	167564283	1	2	2
chr1	167563283	167564283	1	2	2
chr1	168132312	168133312	0	2	0
chr1	168132312	168133312	0	2	0
chr1	168132901	168133901	4	2	0
chr1	168132901	168133901	4	2	0
chr1	168216447	168217447	7	2	0
chr1	168216447	168217447	7	2	0
chr1	168471116	168472116	0	1	0
chr1	169441449	169442449	2	3	2
chr1	169441523	169442523	9	3	1
chr1	169441523	169442523	9	3	1
chr1	169783680	169784680	3	4	0
chr1	169783680	169784680	3	4	0
chr1	169783694	169784694	4	4	0
chr1	169783694	169784694	4	4	0
chr1	169812640	169813640	8	2	0
chr1	169812640	169813640	8	2	0
chr1	170075688	170076688	0	1	0
chr1	172249718	172250718	13	1	0
chr1	174241301	174242301	6	1	0
chr1	174291525	174292525	0	1	0
chr1	174294197	174295197	0	1	0
chr1	174491092	174492092	0	1	0
chr1	175059303	175060303	0	1	0
chr1	177192961	177193961	8	2	0
chr1	177192961	177193961	8	2	0
chr1	177807268	177808268	0	1	0
chr1	180265560	180266560	8	2	0
chr1	180265560	180266560	8	2	0
chr1	181587098	181588098	0	2	0
chr1	181587098	181588098	0	2	0
chr1	182304680	182305680	6	2	0
chr1	182304680	182305680	6	2	0
chr1	185445306	185446306	0	1	0
chr1	187090657	187091657	2	1	0
chr1	187096427	187097427	2	1	1
chr1	187155678	187156678	0	1	0
chr1	187158081	187159081	8	1	0
chr1	187298920	187299920	0	1	0
chr1	187316783	187317783	0	1	0
chr1	187961488	187962488	6	2	0
chr1	187961488	187962488	6	2	0
chr1	187962308	187963308	4	2	1
chr1	187962308	187963308	4	2	1
chr1	189277321	189278321	3	1	1
chr1	192410651	192411651	16	2	0
chr1	192410651	192411651	16	2	0
chr1	192411503	192412503	0	2	0
chr1	192411503	192412503	0	2	0
chr1	192797808	192798808	0	1	0
chr1	192865495	192866495	0	1	0
chr1	192889058	192890058	5	1	0
chr1	192987653	192988653	0	1	0
chr1	193013366	193014366	10	1	2
chr1	193029861	193030861	0	1	0
chr1	193054963	193055963	0	1	0
chr1	193056740	193057740	0	1	0
chr1	193058314	193059314	3	1	4
chr1	193125214	193126214	0	1	0
chr1	193399887	193400887	16	1	0
chr1	193703647	193704647	1	1	0
chr1	196916668	196917668	2	1	0
chr1	203267791	203268791	0	2	0
chr1	203267791	203268791	0	2	0
chr1	203695694	203696694	0	2	0
chr1	203695694	203696694	0	2	0
chr1	203791121	203792121	0	2	0
chr1	203791121	203792121	0	2	0
chr1	204435483	204436483	12	2	3
chr1	204435483	204436483	12	2	3
chr1	204899320	204900320	3	2	0
chr1	204899320	204900320	3	2	0
chr1	204903640	204904640	0	2	2
chr1	204903640	204904640	0	2	2
chr1	206935932	206936932	0	2	0
chr1	206935932	206936932	0	2	0
chr1	207406968	207407968	0	1	0
chr1	209931811	209932811	0	2	0
chr1	209931811	209932811	0	2	0
chr1	212815498	212816498	7	1	2
chr1	212816310	212817310	2	2	0
chr1	212816557	212817557	0	2	0
chr1	214733275	214734275	0	1	0
chr1	215209197	215210197	0	1	0
chr1	219960323	219961323	0	2	0
chr1	219960323	219961323	0	2	0
chr1	220025757	220026757	16	1	0
chr1	220184221	220185221	4	1	0
chr1	220310788	220311788	11	1	0
chr1	221379178	221380178	14	1	0
chr1	221383499	221384499	0	1	0
chr1	223379730	223380730	0	1	0
chr1	224238562	224239562	0	1	0
chr1	225452270	225453270	0	2	0
chr1	225452270	225453270	0	2	0
chr1	226962177	226963177	1	2	4
chr1	226962177	226963177	1	2	4
chr1	228051488	228052488	0	2	0
chr1	228051488	228052488	0	2	0
chr1	228053655	228054655	0	2	0
chr1	228053655	228054655	0	2	0
chr1	228489711	228490711	2	1	2
chr1	234139505	234140505	0	1	0
chr1	234404617	234405617	5	2	1
chr1	234404617	234405617	5	2	1
chr1	234775940	234776940	6	2	1
chr1	234775940	234776940	6	2	1
chr1	239960030	239961030	0	1	0
chr1	239964751	239965751	8	1	0
chr1	241778289	241779289	0	2	0
chr1	241778289	241779289	0	2	0
chr1	241779833	241780833	2	2	1
chr1	241779833	241780833	2	2	1
chr1	242951187	242952187	0	1	0
chr1	243452851	243453851	4	1	1
chr1	243650762	243651762	0	1	0
chr1	243936907	243937907	3	1	1
chr1	243940266	243941266	0	1	0
chr1	244923344	244924344	2	1	0
chr1	245007388	245008388	1	1	0
chr1	246228362	246229362	10	1	0
chr1	246428152	246429152	0	1	0
chr1	246463302	246464302	0	1	0
chr1	246833412	246834412	0	1	0
chr1	248721971	248722971	0	1	0
chr2	3354172	3355172	9	1	3
chr2	3377848	3378848	0	1	0
chr2	6070608	6071608	0	1	0
chr2	6113121	6114121	5	1	0
chr2	10280471	10281471	0	1	0
chr2	18641892	18642892	11	1	1
chr2	18644974	18645974	5	1	0
chr2	23928887	23929887	0	1	0
chr2	23931497	23932497	0	1	0
chr2	25312886	25313886	13	1	3
chr2	25833996	25834996	19	1	0
chr2	30589409	30590409	0	2	1
chr2	30589409	30590409	0	2	1
chr2	30626892	30627892	0	2	0
chr2	30626892	30627892	0	2	0
chr2	32162727	32163727	2	1	0
chr2	32184811	32185811	0	1	0
chr2	32464830	32465830	4	1	3
chr2	32500047	32501047	0	1	0
chr2	32517005	32518005	7	1	1
chr2	32655614	32656614	2	1	0
chr2	32866374	32867374	0	1	0
chr2	32875221	32876221	0	1	0
chr2	33022997	33023997	6	1	2
chr2	33252529	33253529	8	1	0
chr2	33958327	33959327	0	2	0
chr2	33958327	33959327	0	2	0
chr2	34121021	34122021	4	1	1
chr2	34169713	34170713	2	1	0
chr2	37910542	37911542	0	2	2
chr2	37910542	37911542	0	2	2
chr2	38787635	38788635	6	1	1
chr2	38876732	38877732	0	1	0
chr2	40278836	40279836	3	2	0
chr2	40278836	40279836	3	2	0
chr2	41004600	41005600	5	1	0
chr2	41014630	41015630	0	1	0
chr2	42280883	42281883	0	1	0
chr2	42380116	42381116	2	1	0
chr2	42495189	42496189	6	1	1
chr2	42521865	42522865	2	1	0
chr2	42597868	42598868	0	2	0
chr2	42597868	42598868	0	2	0
chr2	43514652	43515652	0	2	0
chr2	43514796	43515796	0	2	0
chr2	44418699	44419699	0	2	0
chr2	44418699	44419699	0	2	0
chr2	45979791	45980791	3	1	0
chr2	46129308	46130308	4	1	0
chr2	48519314	48520314	0	2	0
chr2	48519314	48520314	0	2	0
chr2	51517075	51518075	14	1	0
chr2	53161899	53162899	7	2	1
chr2	53161899	53162899	7	2	1
chr2	54176473	54177473	0	2	0
chr2	54176473	54177473	0	2	0
chr2	54587360	54588360	7	1	2
chr2	54606994	54607994	0	1	0
chr2	54750794	54751794	1	2	0
chr2	54750794	54751794	1	2	0
chr2	54759328	54760328	3	2	1
chr2	54759328	54760328	3	2	1
chr2	56477235	56478235	0	2	0
chr2	56477235	56478235	0	2	0
chr2	57083511	57084511	0	1	0
chr2	57086002	57087002	11	1	1
chr2	57464892	57465892	0	1	0
chr2	57553727	57554727	0	1	0
chr2	57588220	57589220	0	1	0
chr2	57608821	57609821	0	1	0
chr2	57656174	57657174	12	1	1
chr2	57658071	57659071	6	1	0
chr2	57659954	57660954	10	1	1
chr2	57689255	57690255	0	1	0
chr2	57697314	57698314	0	1	0
chr2	57699715	57700715	0	2	0
chr2	57699715	57700715	0	2	0
chr2	57710383	57711383	2	1	2
chr2	57724143	57725143	15	1	1
chr2	57756294	57757294	9	1	1
chr2	57809652	57810652	0	1	0
chr2	57833204	57834204	3	1	0
chr2	60919094	60920094	0	1	0
chr2	60929957	60930957	5	1	0
chr2	60989053	60990053	6	1	1
chr2	61369996	61370996	9	1	0
chr2	61499252	61500252	5	2	0
chr2	61499252	61500252	5	2	0
chr2	61628293	61629293	0	2	0
chr2	61628293	61629293	0	2	0
chr2	64005637	64006637	3	2	0
chr2	64005637	64006637	3	2	0
chr2	67305284	67306284	0	1	0
chr2	67310822	67311822	5	1	0
chr2	67786494	67787494	13	2	0
chr2	67786767	67787767	4	2	0
chr2	69282078	69283078	0	1	0
chr2	69372641	69373641	0	1	0
chr2	72614548	72615548	9	1	0
chr2	72678713	72679713	0	1	0
chr2	72802651	72803651	16	1	0
chr2	72804504	72805504	0	1	0
chr2	72813387	72814387	1	1	1
chr2	72841034	72842034	3	1	0
chr2	74726210	74727210	0	1	0
chr2	74768690	74769690	0	2	0
chr2	74768690	74769690	0	2	0
chr2	75160273	75161273	11	1	0
chr2	81346890	81347890	0	1	0
chr2	81358988	81359988	0	1	0
chr2	87338623	87339623	11	2	0
chr2	87338623	87339623	11	2	0
chr2	87906970	87907970	0	1	0
chr2	88832264	88833264	5	4	1
chr2	88832270	88833270	5	4	1
chr2	88832271	88833271	5	4	1
chr2	88832271	88833271	5	4	1
chr2	88858307	88859307	0	1	0
chr2	88860420	88861420	14	2	3
chr2	88860420	88861420	14	2	3
chr2	88914583	88915583	6	2	0
chr2	88914583	88915583	6	2	0
chr2	89947764	89948764	6	2	2
chr2	89947764	89948764	6	2	2
chr2	90220881	90221881	3	2	0
chr2	90220881	90221881	3	2	0
chr2	102349618	102350618	8	1	1
chr2	102392013	102393013	1	2	1
chr2	102392013	102393013	1	2	1
chr2	103268241	103269241	5	1	2
chr2	103270276	103271276	7	1	0
chr2	103326319	103327319	7	2	1
chr2	103326319	103327319	7	2	1
chr2	111140726	111141726	0	2	1
chr2	111140726	111141726	0	2	1
chr2	111146116	111147116	11	2	3
chr2	111146116	111147116	11	2	3
chr2	115641931	115642931	0	1	0
chr2	115883311	115884311	0	1	0
chr2	123415987	123416987	0	1	0
chr2	123431406	123432406	9	1	2
chr2	124291099	124292099	2	2	1
chr2	124291099	124292099	2	2	1
chr2	124712758	124713758	0	1	0
chr2	134308019	134309019	0	1	1
chr2	134318205	134319205	4	1	2
chr2	135434256	135435256	7	1	0
chr2	135435909	135436909	0	1	0
chr2	138347899	138348899	0	1	0
chr2	138368320	138369320	0	1	0
chr2	140490404	140491404	5	1	1
chr2	140494144	140495144	1	1	0
chr2	141153374	141154374	9	2	0
chr2	141153374	141154374	9	2	0
chr2	143168637	143169637	0	1	1
chr2	143177570	143178570	0	1	0
chr2	143187258	143188258	1	1	1
chr2	143215536	143216536	5	2	2
chr2	143216027	143217027	4	2	0
chr2	143227210	143228210	5	1	3
chr2	143232546	143233546	0	1	0
chr2	143251707	143252707	3	1	0
chr2	143312888	143313888	9	1	2
chr2	143336850	143337850	0	1	0
chr2	143379974	143380974	4	1	0
chr2	143381583	143382583	4	1	0
chr2	143436982	143437982	6	2	0
chr2	143436982	143437982	6	2	0
chr2	143500565	143501565	9	1	0
chr2	143532997	143533997	4	1	0
chr2	143581798	143582798	6	1	0
chr2	143590523	143591523	6	1	0
chr2	143717293	143718293	10	1	3
chr2	143782945	143783945	0	1	0
chr2	146262907	146263907	9	1	0
chr2	148238454	148239454	0	1	0
chr2	148293811	148294811	0	2	0
chr2	148293811	148294811	0	2	0
chr2	148367953	148368953	0	1	0
chr2	148438594	148439594	0	1	0
chr2	148441293	148442293	0	1	0
chr2	148584786	148585786	0	1	0
chr2	148677282	148678282	0	1	0
chr2	153740129	153741129	0	1	0
chr2	153780527	153781527	0	1	0
chr2	153803055	153804055	0	1	0
chr2	154103745	154104745	0	1	0
chr2	159964234	159965234	10	1	0
chr2	161556346	161557346	9	1	1
chr2	168329635	168330635	0	1	0
chr2	168464943	168465943	0	1	0
chr2	171005058	171006058	0	1	0
chr2	171555287	171556287	0	1	0
chr2	175010896	175011896	7	1	0
chr2	175013476	175014476	5	1	1
chr2	175015354	175016354	3	1	0
chr2	175215497	175216497	0	1	0
chr2	177309829	177310829	9	1	1
chr2	177315870	177316870	6	1	0
chr2	178456895	178457895	6	1	0
chr2	179232352	179233352	0	1	0
chr2	181226093	181227093	0	1	0
chr2	181276496	181277496	5	1	1
chr2	183109778	183110778	0	4	0
chr2	183109778	183110778	0	4	0
chr2	183109833	183110833	0	4	0
chr2	183109833	183110833	0	4	0
chr2	184602390	184603390	3	2	0
chr2	184602390	184603390	3	2	0
chr2	184603981	184604981	0	2	0
chr2	184603981	184604981	0	2	0
chr2	184753877	184754877	8	1	0
chr2	184756706	184757706	7	1	1
chr2	185914697	185915697	0	1	0
chr2	185934025	185935025	9	1	1
chr2	186027043	186028043	8	1	1
chr2	186063127	186064127	8	1	0
chr2	186124576	186125576	9	1	0
chr2	186131032	186132032	8	1	1
chr2	186189697	186190697	10	1	0
chr2	186221581	186222581	0	1	0
chr2	186243908	186244908	0	1	0
chr2	186251773	186252773	0	1	0
chr2	186256316	186257316	4	1	1
chr2	186273853	186274853	0	1	0
chr2	186286251	186287251	0	1	0
chr2	186335026	186336026	9	1	0
chr2	186337629	186338629	0	1	0
chr2	186363619	186364619	1	2	0
chr2	186363737	186364737	0	2	0
chr2	186364654	186365654	10	1	1
chr2	186367040	186368040	6	1	1
chr2	186382545	186383545	0	1	0
chr2	186414111	186415111	0	1	0
chr2	186415249	186416249	0	1	0
chr2	186422640	186423640	0	2	0
chr2	186422790	186423790	0	2	0
chr2	186427466	186428466	4	1	0
chr2	186497579	186498579	0	1	0
chr2	188220564	188221564	5	1	0
chr2	188223644	188224644	0	1	0
chr2	190618321	190619321	0	1	0
chr2	190976677	190977677	14	1	0
chr2	191157392	191158392	0	1	0
chr2	195061055	195062055	7	1	0
chr2	195262467	195263467	0	1	0
chr2	195281809	195282809	0	1	0
chr2	195305470	195306470	6	1	0
chr2	195308926	195309926	1	1	1
chr2	195474986	195475986	0	1	0
chr2	196775041	196776041	21	1	0
chr2	196785526	196786526	0	1	0
chr2	197508788	197509788	8	1	0
chr2	197516866	197517866	3	1	0
chr2	198330488	198331488	0	2	0
chr2	198330488	198331488	0	2	0
chr2	200140934	200141934	0	2	0
chr2	200140934	200141934	0	2	0
chr2	202971501	202972501	2	2	0
chr2	202971501	202972501	2	2	0
chr2	203695106	203696106	0	1	0
chr2	203697887	203698887	0	1	0
chr2	203700288	203701288	0	1	0
chr2	203908745	203909745	0	1	0
chr2	205840660	205841660	0	1	0
chr2	205865206	205866206	7	1	0
chr2	206006271	206007271	11	2	2
chr2	206006278	206007278	11	3	2
chr2	206006772	206007772	14	2	0
chr2	206291563	206292563	0	1	0
chr2	206455123	206456123	0	1	0
chr2	207152096	207153096	5	1	0
chr2	208062755	208063755	0	2	0
chr2	208062755	208063755	0	2	0
chr2	208655535	208656535	0	1	0
chr2	210027781	210028781	5	1	0
chr2	210052622	210053622	4	1	0
chr2	210461769	210462769	2	1	0
chr2	211966272	211967272	7	1	0
chr2	212088977	212089977	1	1	0
chr2	212413077	212414077	3	1	0
chr2	212533333	212534333	6	1	0
chr2	212555659	212556659	6	1	1
chr2	212871320	212872320	12	1	0
chr2	212873223	212874223	0	1	0
chr2	212908225	212909225	14	1	0
chr2	212952913	212953913	0	1	0
chr2	213006341	213007341	11	1	0
chr2	213012065	213013065	17	1	0
chr2	213025614	213026614	8	1	0
chr2	213030212	213031212	0	1	0
chr2	213030820	213031820	2	1	0
chr2	213033910	213034910	0	1	0
chr2	213040937	213041937	0	2	0
chr2	213041353	213042353	4	3	1
chr2	213041448	213042448	5	2	0
chr2	213059283	213060283	11	1	0
chr2	213061054	213062054	21	1	0
chr2	213064058	213065058	14	1	1
chr2	213076878	213077878	0	1	0
chr2	213078974	213079974	0	1	0
chr2	213093060	213094060	0	1	0
chr2	213093989	213094989	10	1	0
chr2	213101473	213102473	8	1	0
chr2	213104682	213105682	3	1	0
chr2	213108564	213109564	0	1	0
chr2	213123979	213124979	9	1	0
chr2	213152136	213153136	9	1	1
chr2	213159724	213160724	5	1	0
chr2	213169109	213170109	0	1	0
chr2	213174991	213175991	3	1	1
chr2	213532995	213533995	9	1	0
chr2	213832981	213833981	0	2	0
chr2	213833104	213834104	0	2	0
chr2	215210836	215211836	0	1	0
chr2	215973332	215974332	11	1	0
chr2	216073455	216074455	2	2	0
chr2	216073455	216074455	2	2	0
chr2	222115892	222116892	0	1	0
chr2	222419727	222420727	2	1	1
chr2	223986074	223987074	13	1	1
chr2	224927151	224928151	8	2	3
chr2	224927151	224928151	8	2	3
chr2	225337327	225338327	0	2	0
chr2	225337327	225338327	0	2	0
chr2	226800177	226801177	3	1	4
chr2	226802291	226803291	3	1	1
chr2	229556229	229557229	5	2	0
chr2	229556229	229557229	5	2	0
chr2	231024022	231025022	6	2	1
chr2	231024022	231025022	6	2	1
chr2	231043023	231044023	0	2	0
chr2	231043023	231044023	0	2	0
chr2	231045413	231046413	0	2	0
chr2	231045413	231046413	0	2	0
chr2	231587130	231588130	0	2	0
chr2	231587130	231588130	0	2	0
chr2	232088458	232089458	7	2	2
chr2	232088458	232089458	7	2	2
chr2	232951745	232952745	7	1	2
chr2	233417889	233418889	3	1	1
chr2	233927211	233928211	6	1	1
chr2	235397818	235398818	0	2	0
chr2	235397818	235398818	0	2	0
chr2	237343079	237344079	0	2	0
chr2	237343082	237344082	0	2	0
chr2	237361249	237362249	8	1	3
chr2	237389381	237390381	7	2	0
chr2	237389381	237390381	7	2	0
chr2	239039074	239040074	0	1	0
chr2	239041025	239042025	0	2	2
chr2	239041522	239042522	6	2	0
chr2	239226849	239227849	3	1	2
chr2	240433381	240434381	3	1	2
chr2	241052836	241053836	1	1	5
chr2	241055062	241056062	9	1	0
chr2	241058655	241059655	0	1	0
chr2	241173120	241174120	0	1	0
chr2	241353766	241354766	13	1	0
chr2	241771820	241772820	0	1	0
chr2	241791162	241792162	0	1	0
chr2	241825963	241826963	0	1	0
chr2	241865229	241866229	0	1	0
chr3	59276	60276	7	2	3
chr3	59276	60276	7	2	3
chr3	844267	845267	7	2	1
chr3	844267	845267	7	2	1
chr3	935100	936100	0	2	0
chr3	935100	936100	0	2	0
chr3	1859497	1860497	0	1	0
chr3	2195900	2196900	4	1	0
chr3	2270117	2271117	4	2	0
chr3	2270117	2271117	4	2	0
chr3	4447316	4448316	7	2	0
chr3	4447316	4448316	7	2	0
chr3	4694705	4695705	3	1	1
chr3	4698324	4699324	2	1	0
chr3	5023215	5024215	7	2	2
chr3	5023215	5024215	7	2	2
chr3	5064915	5065915	5	2	0
chr3	5064915	5065915	5	2	0
chr3	6138432	6139432	4	2	0
chr3	6138432	6139432	4	2	0
chr3	6330585	6331585	0	2	0
chr3	6330585	6331585	0	2	0
chr3	6564455	6565455	0	1	0
chr3	6659654	6660654	0	1	0
chr3	9420587	9421587	1	1	0
chr3	9437747	9438747	6	1	0
chr3	10141689	10142689	2	1	13
chr3	10146016	10147016	1	2	2
chr3	10146136	10147136	5	2	2
chr3	10149287	10150287	3	1	1
chr3	10600058	10601058	9	2	0
chr3	10600058	10601058	9	2	0
chr3	10944060	10945060	2	4	0
chr3	10944060	10945060	2	4	0
chr3	10944182	10945182	7	4	1
chr3	10944182	10945182	7	4	1
chr3	11398223	11399223	0	2	0
chr3	11398223	11399223	0	2	0
chr3	11690625	11691625	5	2	1
chr3	11690625	11691625	5	2	1
chr3	16807732	16808732	0	2	0
chr3	16807732	16808732	0	2	0
chr3	17030008	17031008	5	2	0
chr3	17030008	17031008	5	2	0
chr3	19369344	19370344	0	2	0
chr3	19369498	19370498	0	2	0
chr3	19413825	19414825	2	1	0
chr3	19550593	19551593	0	2	0
chr3	19550863	19551863	0	2	0
chr3	20078108	20079108	0	1	0
chr3	20099005	20100005	2	1	1
chr3	20314018	20315018	0	2	0
chr3	20314018	20315018	0	2	0
chr3	20350157	20351157	0	1	0
chr3	20480431	20481431	2	1	0
chr3	20579256	20580256	0	1	0
chr3	20591674	20592674	0	1	0
chr3	20705802	20706802	0	1	0
chr3	20746486	20747486	0	1	0
chr3	23256151	23257151	5	1	0
chr3	26355895	26356895	3	1	0
chr3	26372849	26373849	0	1	0
chr3	30225541	30226541	3	1	0
chr3	30742595	30743595	8	1	0
chr3	32823097	32824097	6	2	1
chr3	32823097	32824097	6	2	1
chr3	33573204	33574204	14	2	2
chr3	33573204	33574204	14	2	2
chr3	37511461	37512461	15	1	0
chr3	40626594	40627594	0	2	0
chr3	40626594	40627594	0	2	0
chr3	41215060	41216060	0	1	0
chr3	41224468	41225468	4	1	0
chr3	41302933	41303933	0	2	0
chr3	41302933	41303933	0	2	0
chr3	42216621	42217621	5	2	0
chr3	42216621	42217621	5	2	0
chr3	43642416	43643416	0	2	0
chr3	43642416	43643416	0	2	0
chr3	44417514	44418514	2	2	1
chr3	44417514	44418514	2	2	1
chr3	44791371	44792371	0	2	0
chr3	44791371	44792371	0	2	0
chr3	46231950	46232950	1	2	1
chr3	46231950	46232950	1	2	1
chr3	46264313	46265313	7	2	1
chr3	46264313	46265313	7	2	1
chr3	46539931	46540931	0	2	0
chr3	46539931	46540931	0	2	0
chr3	46900284	46901284	2	2	0
chr3	46900284	46901284	2	2	0
chr3	46955333	46956333	10	1	1
chr3	46988801	46989801	5	2	3
chr3	46988801	46989801	5	2	3
chr3	47014760	47015760	1	1	0
chr3	47076295	47077295	14	2	0
chr3	47076295	47077295	14	2	0
chr3	47163211	47164211	4	1	16
chr3	47374526	47375526	0	2	0
chr3	47374526	47375526	0	2	0
chr3	47660037	47661037	0	2	0
chr3	47660037	47661037	0	2	0
chr3	47885703	47886703	11	2	2
chr3	47885703	47886703	11	2	2
chr3	47979602	47980602	0	2	0
chr3	47979602	47980602	0	2	0
chr3	48213035	48214035	6	1	0
chr3	48439517	48440517	0	2	2
chr3	48439517	48440517	0	2	2
chr3	48470473	48471473	2	2	0
chr3	48470473	48471473	2	2	0
chr3	48548656	48549656	10	2	0
chr3	48548656	48549656	10	2	0
chr3	48607081	48608081	6	2	0
chr3	48607081	48608081	6	2	0
chr3	48879809	48880809	2	2	1
chr3	48879809	48880809	2	2	1
chr3	49767291	49768291	0	2	1
chr3	49767291	49768291	0	2	1
chr3	49947153	49948153	0	2	0
chr3	49947153	49948153	0	2	0
chr3	50591566	50592566	0	1	0
chr3	51479484	51480484	4	2	0
chr3	51479484	51480484	4	2	0
chr3	52927174	52928174	10	2	0
chr3	52927174	52928174	10	2	0
chr3	53229484	53230484	7	2	0
chr3	53229484	53230484	7	2	0
chr3	54292895	54293895	0	2	0
chr3	54292895	54293895	0	2	0
chr3	54603974	54604974	0	2	0
chr3	54603974	54604974	0	2	0
chr3	56332808	56333808	0	1	0
chr3	56372298	56373298	0	1	0
chr3	58879022	58880022	4	4	1
chr3	58879022	58880022	4	4	1
chr3	58879190	58880190	0	4	0
chr3	58879190	58880190	0	4	0
chr3	60364259	60365259	0	1	0
chr3	60481888	60482888	0	1	0
chr3	60509215	60510215	2	1	1
chr3	60573900	60574900	5	1	0
chr3	60574914	60575914	8	1	0
chr3	60597298	60598298	11	1	1
chr3	60614617	60615617	2	1	0
chr3	60621759	60622759	7	1	1
chr3	60624473	60625473	0	1	0
chr3	60660731	60661731	0	1	0
chr3	60679928	60680928	0	2	0
chr3	60679928	60680928	0	2	0
chr3	60702640	60703640	0	1	0
chr3	60740230	60741230	1	1	0
chr3	60757046	60758046	0	1	0
chr3	60766672	60767672	19	1	1
chr3	60768542	60769542	0	1	0
chr3	60769569	60770569	0	1	0
chr3	60778091	60779091	0	1	0
chr3	60782994	60783994	12	1	0
chr3	60822230	60823230	0	1	0
chr3	60828734	60829734	3	1	0
chr3	60838961	60839961	3	1	1
chr3	60860705	60861705	0	1	0
chr3	60865103	60866103	2	1	1
chr3	60880691	60881691	0	2	0
chr3	60880691	60881691	0	2	0
chr3	60926626	60927626	0	1	0
chr3	60953249	60954249	15	2	1
chr3	60953249	60954249	15	2	1
chr3	61042873	61043873	0	1	0
chr3	61076740	61077740	11	1	1
chr3	61121467	61122467	0	2	0
chr3	61121467	61122467	0	2	0
chr3	61280224	61281224	0	1	0
chr3	65965583	65966583	9	2	1
chr3	65965583	65966583	9	2	1
chr3	67324514	67325514	7	1	0
chr3	67347707	67348707	1	1	0
chr3	68840767	68841767	0	1	0
chr3	68867414	68868414	0	1	0
chr3	68868129	68869129	0	1	0
chr3	71091394	71092394	15	2	0
chr3	71091394	71092394	15	2	0
chr3	71666139	71667139	0	1	0
chr3	71674213	71675213	2	1	0
chr3	73519480	73520480	0	1	0
chr3	73532213	73533213	9	1	0
chr3	73718504	73719504	4	2	1
chr3	73718545	73719545	6	2	1
chr3	76554958	76555958	0	1	0
chr3	76869155	76870155	0	2	0
chr3	76869155	76870155	0	2	0
chr3	77512648	77513648	7	2	0
chr3	77512648	77513648	7	2	0
chr3	77633358	77634358	3	1	1
chr3	77635473	77636473	0	1	0
chr3	78456322	78457322	0	1	0
chr3	78461556	78462556	0	1	0
chr3	79166657	79167657	2	1	0
chr3	81220961	81221961	5	2	0
chr3	81220961	81221961	5	2	0
chr3	81404196	81405196	0	1	0
chr3	81446778	81447778	19	1	1
chr3	83154385	83155385	0	1	0
chr3	86924290	86925290	7	1	1
chr3	86934053	86935053	0	1	0
chr3	87601260	87602260	9	1	0
chr3	89012107	89013107	0	1	1
chr3	89024342	89025342	4	2	1
chr3	89024342	89025342	4	2	1
chr3	89205532	89206532	8	2	0
chr3	89205532	89206532	8	2	0
chr3	90189283	90190283	0	2	0
chr3	90189283	90190283	0	2	0
chr3	90383883	90384883	0	1	0
chr3	90389657	90390657	0	1	0
chr3	93840056	93841056	5	2	1
chr3	93840056	93841056	5	2	1
chr3	94679159	94680159	0	2	0
chr3	94679159	94680159	0	2	0
chr3	94787577	94788577	8	1	0
chr3	94802913	94803913	0	1	0
chr3	94815862	94816862	0	2	1
chr3	94815862	94816862	0	2	1
chr3	96286530	96287530	14	2	0
chr3	96286530	96287530	14	2	0
chr3	96366541	96367541	0	2	0
chr3	96366541	96367541	0	2	0
chr3	96891572	96892572	0	2	0
chr3	96891572	96892572	0	2	0
chr3	98853458	98854458	9	2	0
chr3	98853458	98854458	9	2	0
chr3	99015465	99016465	0	1	0
chr3	99458276	99459276	4	2	0
chr3	99458276	99459276	4	2	0
chr3	100739855	100740855	0	1	0
chr3	100752753	100753753	1	1	0
chr3	100826577	100827577	5	2	1
chr3	100826577	100827577	5	2	1
chr3	101276649	101277649	0	2	0
chr3	101276649	101277649	0	2	0
chr3	101560403	101561403	0	1	0
chr3	101561205	101562205	14	2	0
chr3	101561502	101562502	2	2	10
chr3	101564269	101565269	3	1	0
chr3	101795519	101796519	4	1	0
chr3	101838264	101839264	4	1	0
chr3	101893430	101894430	0	1	0
chr3	103013189	103014189	0	2	0
chr3	103013189	103014189	0	2	0
chr3	103086341	103087341	2	2	1
chr3	103086341	103087341	2	2	1
chr3	103228703	103229703	9	2	1
chr3	103228703	103229703	9	2	1
chr3	103286414	103287414	4	2	0
chr3	103286414	103287414	4	2	0
chr3	103286983	103287983	2	4	0
chr3	103286983	103287983	2	4	0
chr3	103287157	103288157	9	4	0
chr3	103287157	103288157	9	4	0
chr3	103575064	103576064	7	2	1
chr3	103575064	103576064	7	2	1
chr3	103576526	103577526	2	2	0
chr3	103576526	103577526	2	2	0
chr3	103577280	103578280	4	2	0
chr3	103577280	103578280	4	2	0
chr3	103605561	103606561	0	2	0
chr3	103605561	103606561	0	2	0
chr3	103909379	103910379	10	1	0
chr3	104395590	104396590	0	2	0
chr3	104395590	104396590	0	2	0
chr3	105170221	105171221	6	2	0
chr3	105170221	105171221	6	2	0
chr3	105610975	105611975	7	2	0
chr3	105610975	105611975	7	2	0
chr3	105697109	105698109	15	1	1
chr3	105702452	105703452	6	1	0
chr3	105733657	105734657	4	1	0
chr3	105847683	105848683	6	1	0
chr3	106252445	106253445	0	2	0
chr3	106252445	106253445	0	2	0
chr3	106616881	106617881	7	1	0
chr3	109001056	109002056	0	2	0
chr3	109001056	109002056	0	2	0
chr3	109137534	109138534	1	4	2
chr3	109137534	109138534	1	4	2
chr3	109137758	109138758	16	4	0
chr3	109137758	109138758	16	4	0
chr3	109575935	109576935	7	1	0
chr3	109602551	109603551	0	1	0
chr3	110032409	110033409	0	2	0
chr3	110032409	110033409	0	2	0
chr3	110128373	110129373	0	1	0
chr3	110132622	110133622	0	1	0
chr3	110673120	110674120	0	1	0
chr3	110678452	110679452	0	1	0
chr3	110694047	110695047	1	2	0
chr3	110694047	110695047	1	2	0
chr3	110741099	110742099	0	1	0
chr3	112998205	112999205	0	2	0
chr3	112998205	112999205	0	2	0
chr3	114425727	114426727	0	1	0
chr3	114436915	114437915	7	1	1
chr3	114578989	114579989	0	1	0
chr3	114596925	114597925	9	1	2
chr3	114770468	114771468	0	1	0
chr3	114779562	114780562	9	1	0
chr3	115285320	115286320	5	2	1
chr3	115285320	115286320	5	2	1
chr3	116555918	116556918	4	1	4
chr3	116708291	116709291	8	1	1
chr3	117767070	117768070	5	4	0
chr3	117767070	117768070	5	4	0
chr3	117767119	117768119	4	4	0
chr3	117767119	117768119	4	4	0
chr3	117906926	117907926	0	1	0
chr3	118030735	118031735	0	1	0
chr3	118118516	118119516	7	4	1
chr3	118118516	118119516	7	4	1
chr3	118118539	118119539	6	4	1
chr3	118118539	118119539	6	4	1
chr3	118162785	118163785	0	1	0
chr3	118653812	118654812	6	2	0
chr3	118653812	118654812	6	2	0
chr3	119260041	119261041	0	2	0
chr3	119260041	119261041	0	2	0
chr3	121982653	121983653	0	2	0
chr3	121982653	121983653	0	2	0
chr3	122476651	122477651	0	2	0
chr3	122476651	122477651	0	2	0
chr3	126058809	126059809	0	1	0
chr3	127869903	127870903	3	1	0
chr3	128239657	128240657	1	2	2
chr3	128239657	128240657	1	2	2
chr3	128493957	128494957	3	2	0
chr3	128493957	128494957	3	2	0
chr3	130897054	130898054	1	2	0
chr3	130897054	130898054	1	2	0
chr3	130923234	130924234	0	1	0
chr3	130968374	130969374	10	1	1
chr3	135443215	135444215	11	2	0
chr3	135443215	135444215	11	2	0
chr3	135956552	135957552	0	2	0
chr3	135956552	135957552	0	2	0
chr3	136118994	136119994	0	1	0
chr3	136156210	136157210	0	1	0
chr3	136173302	136174302	0	1	0
chr3	136182618	136183618	0	1	0
chr3	136195692	136196692	4	1	10
chr3	136310141	136311141	0	1	0
chr3	136486095	136487095	5	1	1
chr3	136900813	136901813	0	1	0
chr3	136929292	136930292	6	1	0
chr3	140170299	140171299	6	1	0
chr3	140171743	140172743	2	1	1
chr3	140212818	140213818	8	1	0
chr3	140214210	140215210	6	1	0
chr3	143386008	143387008	0	2	0
chr3	143386008	143387008	0	2	0
chr3	143535777	143536777	0	2	0
chr3	143535777	143536777	0	2	0
chr3	143705553	143706553	10	1	2
chr3	144339902	144340902	18	1	0
chr3	144344902	144345902	7	1	2
chr3	145471931	145472931	5	1	0
chr3	148400314	148401314	2	2	1
chr3	148400314	148401314	2	2	1
chr3	151080629	151081629	3	1	0
chr3	151088999	151089999	0	1	0
chr3	152327653	152328653	1	1	0
chr3	152391838	152392838	5	1	0
chr3	153163689	153164689	0	2	1
chr3	153163689	153164689	0	2	1
chr3	153181094	153182094	4	2	0
chr3	153181094	153182094	4	2	0
chr3	153440096	153441096	0	2	0
chr3	153440096	153441096	0	2	0
chr3	153768433	153769433	0	1	0
chr3	153779921	153780921	4	1	1
chr3	154457049	154458049	0	2	0
chr3	154457049	154458049	0	2	0
chr3	154768059	154769059	0	2	0
chr3	154768059	154769059	0	2	0
chr3	156081909	156082909	0	2	0
chr3	156081909	156082909	0	2	0
chr3	156306735	156307735	6	2	0
chr3	156306735	156307735	6	2	0
chr3	157707994	157708994	0	1	0
chr3	157758560	157759560	0	1	1
chr3	160882717	160883717	3	1	0
chr3	161045695	161046695	0	1	0
chr3	162309096	162310096	12	2	0
chr3	162309217	162310217	1	2	0
chr3	162793846	162794846	0	2	0
chr3	162793846	162794846	0	2	0
chr3	162807454	162808454	0	2	0
chr3	162807454	162808454	0	2	0
chr3	162829355	162830355	0	2	0
chr3	162829355	162830355	0	2	0
chr3	162908046	162909046	0	2	0
chr3	162908046	162909046	0	2	0
chr3	166614296	166615296	2	1	1
chr3	166781911	166782911	0	1	0
chr3	168361632	168362632	3	1	1
chr3	168369879	168370879	0	1	0
chr3	168766769	168767769	0	1	0
chr3	169169119	169170119	13	1	0
chr3	169177711	169178711	0	1	0
chr3	171209075	171210075	5	1	0
chr3	171457221	171458221	9	1	0
chr3	172282711	172283711	8	1	0
chr3	172294318	172295318	0	1	0
chr3	174196343	174197343	2	1	0
chr3	174249579	174250579	12	1	0
chr3	174762894	174763894	1	2	0
chr3	174762894	174763894	1	2	0
chr3	175005532	175006532	6	1	4
chr3	175380142	175381142	0	1	0
chr3	175393921	175394921	0	1	0
chr3	176724749	176725749	1	1	0
chr3	177063412	177064412	10	2	0
chr3	177063412	177064412	10	2	0
chr3	177096380	177097380	5	1	0
chr3	177119224	177120224	8	1	0
chr3	177161157	177162157	0	1	0
chr3	177196460	177197460	6	1	3
chr3	177276990	177277990	0	1	0
chr3	177879542	177880542	2	2	1
chr3	177879542	177880542	2	2	1
chr3	178535977	178536977	9	1	2
chr3	179292549	179293549	4	1	0
chr3	179296451	179297451	0	1	0
chr3	179766599	179767599	8	2	0
chr3	179766599	179767599	8	2	0
chr3	180351145	180352145	0	1	0
chr3	180357247	180358247	0	1	0
chr3	180497818	180498818	0	1	0
chr3	180986877	180987877	9	1	1
chr3	181231923	181232923	4	1	0
chr3	181233801	181234801	0	1	0
chr3	181242689	181243689	7	1	0
chr3	181281945	181282945	0	1	0
chr3	181648335	181649335	3	1	0
chr3	182580678	182581678	0	2	0
chr3	182580698	182581698	0	2	0
chr3	185797596	185798596	0	1	0
chr3	187738013	187739013	8	1	6
chr3	188133900	188134900	0	1	0
chr3	189951381	189952381	7	1	0
chr3	190060202	190061202	7	1	1
chr3	190062213	190063213	0	1	0
chr3	190408932	190409932	0	1	0
chr3	192344892	192345892	0	1	0
chr3	194737046	194738046	0	2	2
chr3	194737276	194738276	1	2	0
chr3	195047297	195048297	0	1	0
chr3	195154704	195155704	7	1	1
chr3	195391388	195392388	0	1	0
chr3	195814548	195815548	1	1	1
chr3	197405808	197406808	0	1	0
chr3	197407342	197408342	1	1	0
chr4	753650	754650	3	2	3
chr4	753650	754650	3	2	3
chr4	1917153	1918153	0	2	0
chr4	1917367	1918367	0	2	0
chr4	1955845	1956845	4	1	0
chr4	1962689	1963689	7	1	0
chr4	2733583	2734583	0	2	1
chr4	2733583	2734583	0	2	1
chr4	6894130	6895130	1	1	2
chr4	6907579	6908579	7	1	2
chr4	7312584	7313584	3	2	2
chr4	7312584	7313584	3	2	2
chr4	8407510	8408510	1	1	1
chr4	10153707	10154707	5	2	1
chr4	10153707	10154707	5	2	1
chr4	10537167	10538167	0	1	0
chr4	12133929	12134929	0	2	0
chr4	12133929	12134929	0	2	0
chr4	12409422	12410422	0	1	0
chr4	12746382	12747382	1	2	0
chr4	12746382	12747382	1	2	0
chr4	13047239	13048239	3	1	0
chr4	13115946	13116946	0	2	0
chr4	13115946	13116946	0	2	0
chr4	13155105	13156105	0	1	0
chr4	13223079	13224079	4	1	1
chr4	13835034	13836034	0	2	0
chr4	13835034	13836034	0	2	0
chr4	14388956	14389956	0	1	0
chr4	14631135	14632135	0	1	0
chr4	17720125	17721125	0	1	0
chr4	18647788	18648788	0	1	0
chr4	18656034	18657034	6	1	0
chr4	19146850	19147850	0	1	0
chr4	20831106	20832106	19	1	0
chr4	20901812	20902812	8	1	0
chr4	21104271	21105271	0	1	0
chr4	21144122	21145122	0	1	0
chr4	21207494	21208494	0	1	0
chr4	21409306	21410306	6	1	1
chr4	21524986	21525986	6	1	0
chr4	21572291	21573291	0	1	0
chr4	25254995	25255995	5	1	1
chr4	25544517	25545517	0	2	0
chr4	25544517	25545517	0	2	0
chr4	26353728	26354728	0	1	0
chr4	26827885	26828885	8	1	1
chr4	27806343	27807343	0	2	0
chr4	27806343	27807343	0	2	0
chr4	28552119	28553119	3	1	0
chr4	28555562	28556562	3	1	0
chr4	30753689	30754689	5	1	0
chr4	31087100	31088100	3	1	0
chr4	31095267	31096267	8	1	0
chr4	33561447	33562447	0	1	0
chr4	33566850	33567850	3	1	0
chr4	35323524	35324524	6	2	0
chr4	35323524	35324524	6	2	0
chr4	35369246	35370246	9	1	1
chr4	35372533	35373533	10	1	1
chr4	35868911	35869911	6	2	0
chr4	35868911	35869911	6	2	0
chr4	35964364	35965364	11	2	1
chr4	35964364	35965364	11	2	1
chr4	35969281	35970281	0	1	0
chr4	36712304	36713304	0	2	0
chr4	36712304	36713304	0	2	0
chr4	40232906	40233906	0	2	0
chr4	40232906	40233906	0	2	0
chr4	40234938	40235938	0	2	0
chr4	40234938	40235938	0	2	0
chr4	42222434	42223434	4	1	0
chr4	42279199	42280199	3	1	2
chr4	42660138	42661138	0	1	0
chr4	42715262	42716262	0	1	0
chr4	42765911	42766911	0	1	0
chr4	42845115	42846115	0	1	0
chr4	47850085	47851085	6	1	0
chr4	49013227	49014227	1	2	0
chr4	49013227	49014227	1	2	0
chr4	49050964	49051964	0	2	0
chr4	49050964	49051964	0	2	0
chr4	52389709	52390709	0	1	0
chr4	53193720	53194720	6	1	0
chr4	53383867	53384867	0	2	0
chr4	53383924	53384924	0	2	0
chr4	53424963	53425963	5	1	0
chr4	54555585	54556585	6	1	0
chr4	58130831	58131831	0	1	0
chr4	58133559	58134559	3	1	0
chr4	58417848	58418848	9	2	1
chr4	58417848	58418848	9	2	1
chr4	60017402	60018402	6	1	0
chr4	61197264	61198264	3	1	0
chr4	61971201	61972201	0	1	0
chr4	61974655	61975655	0	1	0
chr4	61988304	61989304	6	2	0
chr4	61988304	61989304	6	2	0
chr4	62143403	62144403	8	1	0
chr4	63101096	63102096	0	1	0
chr4	63802413	63803413	0	1	0
chr4	63828110	63829110	0	2	0
chr4	63828110	63829110	0	2	0
chr4	63833555	63834555	12	1	0
chr4	63848164	63849164	0	2	0
chr4	63848164	63849164	0	2	0
chr4	63967285	63968285	3	2	0
chr4	63967285	63968285	3	2	0
chr4	65058833	65059833	1	1	0
chr4	65183505	65184505	12	1	0
chr4	65184505	65185505	10	1	0
chr4	65581477	65582477	4	1	0
chr4	65589400	65590400	6	1	1
chr4	65722595	65723595	10	2	1
chr4	65722595	65723595	10	2	1
chr4	65763615	65764615	0	2	0
chr4	65763615	65764615	0	2	0
chr4	65917807	65918807	0	1	0
chr4	65924656	65925656	5	1	2
chr4	66365755	66366755	9	2	1
chr4	66365755	66366755	9	2	1
chr4	68995702	68996702	0	2	0
chr4	68995702	68996702	0	2	0
chr4	70014141	70015141	0	1	0
chr4	71042287	71043287	0	1	0
chr4	73194351	73195351	5	1	0
chr4	73207816	73208816	0	1	0
chr4	73289769	73290769	0	1	0
chr4	73301825	73302825	0	1	0
chr4	74236709	74237709	9	1	0
chr4	75987133	75988133	0	2	0
chr4	75987133	75988133	0	2	0
chr4	76426712	76427712	0	1	0
chr4	77327292	77328292	0	1	0
chr4	77407386	77408386	5	1	1
chr4	78037545	78038545	0	1	0
chr4	78148662	78149662	4	2	0
chr4	78148662	78149662	4	2	0
chr4	78451923	78452923	7	2	0
chr4	78451923	78452923	7	2	0
chr4	79782795	79783795	6	2	0
chr4	79782795	79783795	6	2	0
chr4	82348171	82349171	17	2	0
chr4	82348171	82349171	17	2	0
chr4	82694510	82695510	0	2	0
chr4	82694510	82695510	0	2	0
chr4	82850483	82851483	10	1	0
chr4	82960237	82961237	0	1	0
chr4	83697006	83698006	0	1	0
chr4	84920032	84921032	0	1	0
chr4	85008720	85009720	0	1	0
chr4	85083748	85084748	7	2	0
chr4	85083748	85084748	7	2	0
chr4	91294906	91295906	12	1	0
chr4	91359499	91360499	3	1	0
chr4	91901099	91902099	13	1	0
chr4	91998597	91999597	0	2	0
chr4	91998624	91999624	0	2	0
chr4	95103310	95104310	3	1	0
chr4	95505290	95506290	3	1	0
chr4	95508727	95509727	9	1	1
chr4	96829321	96830321	7	2	0
chr4	96829321	96830321	7	2	0
chr4	96833806	96834806	8	2	0
chr4	96833806	96834806	8	2	0
chr4	97409617	97410617	6	1	0
chr4	98259605	98260605	7	1	2
chr4	98543984	98544984	4	1	0
chr4	98563481	98564481	0	1	0
chr4	98570907	98571907	3	1	2
chr4	99693223	99694223	0	1	0
chr4	101075952	101076952	8	2	1
chr4	101076078	101077078	12	2	1
chr4	101138421	101139421	2	2	0
chr4	101138421	101139421	2	2	0
chr4	102360392	102361392	0	2	0
chr4	102360392	102361392	0	2	0
chr4	102406835	102407835	5	3	0
chr4	102406859	102407859	3	3	0
chr4	102407020	102408020	0	3	0
chr4	102830997	102831997	5	1	0
chr4	103120314	103121314	0	1	0
chr4	108047709	108048709	29	2	0
chr4	108047709	108048709	29	2	0
chr4	108128214	108129214	12	1	1
chr4	108592547	108593547	6	1	2
chr4	109616342	109617342	0	1	0
chr4	109620663	109621663	0	1	0
chr4	110840620	110841620	5	1	0
chr4	115830718	115831718	0	2	0
chr4	115830718	115831718	0	2	0
chr4	118853061	118854061	0	2	0
chr4	118853061	118854061	0	2	0
chr4	121313614	121314614	5	1	2
chr4	121346123	121347123	0	1	0
chr4	121812138	121813138	0	1	0
chr4	124752120	124753120	0	1	0
chr4	126753356	126754356	0	1	0
chr4	126756752	126757752	0	1	0
chr4	128017786	128018786	0	1	0
chr4	128301670	128302670	8	1	1
chr4	130414821	130415821	0	2	0
chr4	130414821	130415821	0	2	0
chr4	130672398	130673398	3	2	0
chr4	130672398	130673398	3	2	0
chr4	131171624	131172624	23	2	0
chr4	131171624	131172624	23	2	0
chr4	131520778	131521778	0	1	0
chr4	131522609	131523609	7	1	0
chr4	132639638	132640638	0	1	0
chr4	132653569	132654569	0	1	0
chr4	133043609	133044609	1	2	0
chr4	133043609	133044609	1	2	0
chr4	133238094	133239094	0	1	0
chr4	133240091	133241091	0	1	0
chr4	134207506	134208506	0	1	0
chr4	134217852	134218852	5	1	0
chr4	134245490	134246490	5	1	0
chr4	134277006	134278006	0	1	0
chr4	134732159	134733159	0	1	0
chr4	134734123	134735123	0	1	0
chr4	134943997	134944997	1	2	5
chr4	134943997	134944997	1	2	5
chr4	135086099	135087099	0	1	0
chr4	135111148	135112148	0	1	0
chr4	137255678	137256678	0	1	0
chr4	139041049	139042049	12	1	0
chr4	139071679	139072679	4	1	1
chr4	139570290	139571290	0	1	0
chr4	139780420	139781420	0	1	0
chr4	142059794	142060794	13	1	0
chr4	142172948	142173948	25	1	0
chr4	142209670	142210670	6	1	0
chr4	142261460	142262460	1	1	0
chr4	142280335	142281335	5	1	1
chr4	142315026	142316026	8	1	0
chr4	142317308	142318308	6	1	0
chr4	142332034	142333034	15	1	0
chr4	142338604	142339604	0	1	0
chr4	142466013	142467013	0	1	0
chr4	142517569	142518569	8	1	0
chr4	142632364	142633364	0	1	0
chr4	142672314	142673314	0	1	0
chr4	142789565	142790565	0	1	0
chr4	143088027	143089027	0	2	0
chr4	143088027	143089027	0	2	0
chr4	143457874	143458874	5	2	1
chr4	143457874	143458874	5	2	1
chr4	144158053	144159053	0	2	0
chr4	144158053	144159053	0	2	0
chr4	147830351	147831351	0	1	0
chr4	147845091	147846091	2	1	0
chr4	148198425	148199425	0	1	0
chr4	150605578	150606578	2	1	0
chr4	150736626	150737626	0	1	0
chr4	150777726	150778726	11	1	0
chr4	150925128	150926128	0	1	0
chr4	151109070	151110070	0	2	0
chr4	151109070	151110070	0	2	0
chr4	151419078	151420078	2	1	0
chr4	151770809	151771809	0	4	0
chr4	151770809	151771809	0	4	0
chr4	151770814	151771814	0	4	0
chr4	151770814	151771814	0	4	0
chr4	152284807	152285807	2	2	3
chr4	152284807	152285807	2	2	3
chr4	152345977	152346977	14	1	0
chr4	152525582	152526582	0	1	0
chr4	152803617	152804617	0	2	0
chr4	152803617	152804617	0	2	0
chr4	153008266	153009266	5	2	1
chr4	153008266	153009266	5	2	1
chr4	153163314	153164314	0	1	0
chr4	153553342	153554342	4	1	0
chr4	153624193	153625193	0	1	0
chr4	153672809	153673809	0	1	0
chr4	156013522	156014522	0	1	0
chr4	156200658	156201658	18	1	0
chr4	157560795	157561795	0	1	0
chr4	157564925	157565925	0	1	0
chr4	157636398	157637398	0	1	0
chr4	158622986	158623986	0	1	0
chr4	158629194	158630194	0	1	0
chr4	159980844	159981844	7	2	0
chr4	159980844	159981844	7	2	0
chr4	162700761	162701761	5	1	0
chr4	162702097	162703097	9	1	0
chr4	163049409	163050409	7	4	2
chr4	163049409	163050409	7	4	2
chr4	163049490	163050490	8	4	0
chr4	163049490	163050490	8	4	0
chr4	163073052	163074052	0	4	0
chr4	163073052	163074052	0	4	0
chr4	163073064	163074064	0	4	0
chr4	163073064	163074064	0	4	0
chr4	163091970	163092970	8	2	1
chr4	163091970	163092970	8	2	1
chr4	163310612	163311612	0	2	0
chr4	163310612	163311612	0	2	0
chr4	168342766	168343766	0	1	0
chr4	172015568	172016568	0	1	0
chr4	172089271	172090271	0	1	0
chr4	173482878	173483878	0	1	0
chr4	175303578	175304578	18	2	0
chr4	175303606	175304606	14	2	0
chr4	179039436	179040436	0	1	0
chr4	179095878	179096878	0	1	0
chr4	179123234	179124234	0	2	0
chr4	179123234	179124234	0	2	0
chr4	179258317	179259317	0	2	0
chr4	179258317	179259317	0	2	0
chr4	180696981	180697981	7	2	0
chr4	180696981	180697981	7	2	0
chr4	180736263	180737263	0	2	0
chr4	180736263	180737263	0	2	0
chr4	180797881	180798881	4	2	1
chr4	180797881	180798881	4	2	1
chr4	180854035	180855035	6	2	0
chr4	180854035	180855035	6	2	0
chr4	181061808	181062808	7	2	0
chr4	181061808	181062808	7	2	0
chr4	182648595	182649595	0	2	0
chr4	182648595	182649595	0	2	0
chr4	182650772	182651772	11	2	1
chr4	182650772	182651772	11	2	1
chr4	189712685	189713685	10	2	0
chr4	189712685	189713685	10	2	0
chr5	166994	167994	18	1	1
chr5	2720750	2721750	5	1	2
chr5	2742943	2743943	1	1	14
chr5	3203832	3204832	11	2	0
chr5	3203832	3204832	11	2	0
chr5	3983997	3984997	3	2	2
chr5	3983997	3984997	3	2	2
chr5	4019159	4020159	6	2	4
chr5	4019159	4020159	6	2	4
chr5	6722847	6723847	1	1	1
chr5	6998584	6999584	0	1	0
chr5	7016835	7017835	6	1	0
chr5	13275920	13276920	7	1	0
chr5	13277622	13278622	8	1	2
chr5	14654041	14655041	0	1	0
chr5	14883618	14884618	7	1	0
chr5	15583700	15584700	0	1	0
chr5	15585224	15586224	6	1	0
chr5	24033562	24034562	11	1	2
chr5	24082684	24083684	0	1	0
chr5	24271780	24272780	1	2	0
chr5	24271780	24272780	1	2	0
chr5	25233210	25234210	10	1	0
chr5	25284525	25285525	1	1	0
chr5	25777028	25778028	0	2	0
chr5	25777028	25778028	0	2	0
chr5	26699541	26700541	6	1	1
chr5	27125911	27126911	8	1	0
chr5	27626848	27627848	0	1	0
chr5	27653842	27654842	0	1	0
chr5	28600262	28601262	7	1	0
chr5	34664507	34665507	0	1	0
chr5	37386186	37387186	0	1	0
chr5	37390281	37391281	7	1	0
chr5	42053257	42054257	7	2	0
chr5	42053257	42054257	7	2	0
chr5	43062867	43063867	3	1	0
chr5	43085776	43086776	0	1	0
chr5	43227749	43228749	0	1	0
chr5	43384786	43385786	11	1	0
chr5	44936898	44937898	9	1	0
chr5	44955130	44956130	0	1	0
chr5	46299930	46300930	0	2	0
chr5	46299930	46300930	0	2	0
chr5	46343916	46344916	0	2	0
chr5	46343916	46344916	0	2	0
chr5	46359611	46360611	0	2	0
chr5	46359611	46360611	0	2	0
chr5	51854441	51855441	1	2	2
chr5	51854441	51855441	1	2	2
chr5	52693585	52694585	0	2	0
chr5	52693585	52694585	0	2	0
chr5	53127844	53128844	0	1	0
chr5	53826283	53827283	1	2	2
chr5	53826283	53827283	1	2	2
chr5	53829181	53830181	0	2	0
chr5	53829181	53830181	0	2	0
chr5	54656243	54657243	0	2	0
chr5	54656243	54657243	0	2	0
chr5	59701404	59702404	9	2	0
chr5	59701404	59702404	9	2	0
chr5	62260346	62261346	7	1	3
chr5	62449078	62450078	6	1	1
chr5	62477307	62478307	8	2	0
chr5	62477307	62478307	8	2	0
chr5	62479468	62480468	0	2	0
chr5	62479468	62480468	0	2	0
chr5	62666718	62667718	0	1	0
chr5	64181392	64182392	5	2	1
chr5	64181392	64182392	5	2	1
chr5	64347228	64348228	4	2	0
chr5	64347228	64348228	4	2	0
chr5	65702047	65703047	0	1	0
chr5	66695403	66696403	0	2	0
chr5	66695403	66696403	0	2	0
chr5	67840980	67841980	0	1	0
chr5	69211654	69212654	0	1	0
chr5	71126615	71127615	4	2	0
chr5	71126615	71127615	4	2	0
chr5	78132066	78133066	0	1	0
chr5	78133427	78134427	7	1	0
chr5	79132412	79133412	14	1	0
chr5	84353531	84354531	8	1	0
chr5	84940997	84941997	0	2	0
chr5	84940997	84941997	0	2	0
chr5	85467668	85468668	0	1	0
chr5	85582073	85583073	0	1	0
chr5	89502614	89503614	6	1	0
chr5	89504724	89505724	0	1	0
chr5	89525524	89526524	0	1	0
chr5	91881425	91882425	0	1	0
chr5	93558833	93559833	0	2	0
chr5	93558833	93559833	0	2	0
chr5	94055350	94056350	10	1	2
chr5	94060056	94061056	0	1	0
chr5	94200401	94201401	1	1	1
chr5	94207930	94208930	5	1	0
chr5	94264326	94265326	0	1	0
chr5	94348502	94349502	0	1	0
chr5	96273425	96274425	6	1	1
chr5	96275998	96276998	0	1	0
chr5	96281079	96282079	0	1	0
chr5	96288960	96289960	0	1	0
chr5	96348839	96349839	0	1	0
chr5	97194440	97195440	0	1	1
chr5	97592193	97593193	0	2	0
chr5	97592193	97593193	0	2	0
chr5	99115075	99116075	1	1	2
chr5	101561194	101562194	0	1	0
chr5	101583632	101584632	0	1	0
chr5	101648400	101649400	4	1	0
chr5	103182486	103183486	12	1	0
chr5	103209037	103210037	2	1	0
chr5	103537072	103538072	0	1	0
chr5	104780376	104781376	1	1	0
chr5	104787028	104788028	17	1	0
chr5	106599649	106600649	6	1	0
chr5	106631321	106632321	16	1	0
chr5	108074442	108075442	0	1	0
chr5	108095321	108096321	15	1	1
chr5	109356817	109357817	21	2	0
chr5	109356817	109357817	21	2	0
chr5	111914786	111915786	0	1	0
chr5	111923855	111924855	0	1	0
chr5	113252756	113253756	7	1	1
chr5	113300465	113301465	10	1	0
chr5	113376852	113377852	9	1	0
chr5	113378242	113379242	3	1	0
chr5	114594343	114595343	0	1	0
chr5	115403518	115404518	1	1	1
chr5	115420788	115421788	5	1	0
chr5	116964037	116965037	0	1	0
chr5	118586820	118587820	0	1	0
chr5	119062504	119063504	0	1	0
chr5	119079777	119080777	0	1	0
chr5	119219649	119220649	1	1	0
chr5	119310623	119311623	0	1	0
chr5	119312409	119313409	7	1	0
chr5	119314166	119315166	5	1	0
chr5	119326492	119327492	6	1	1
chr5	119352716	119353716	8	1	1
chr5	119360031	119361031	7	1	0
chr5	119361507	119362507	9	1	0
chr5	119370716	119371716	10	1	0
chr5	119389522	119390522	1	1	0
chr5	124681225	124682225	0	1	0
chr5	124681974	124682974	0	1	0
chr5	124689700	124690700	0	1	0
chr5	125590148	125591148	10	1	0
chr5	125993199	125994199	0	1	0
chr5	126308767	126309767	0	1	0
chr5	126802032	126803032	0	2	0
chr5	126802032	126803032	0	2	0
chr5	126866694	126867694	8	1	0
chr5	127498850	127499850	0	1	0
chr5	128744940	128745940	0	1	0
chr5	129346084	129347084	0	1	0
chr5	129931123	129932123	6	1	0
chr5	129942041	129943041	6	1	0
chr5	129950288	129951288	0	1	0
chr5	130119469	130120469	13	1	1
chr5	131292253	131293253	0	1	0
chr5	131300469	131301469	0	1	0
chr5	131389475	131390475	3	1	0
chr5	131433583	131434583	3	1	1
chr5	131707514	131708514	20	1	1
chr5	131727548	131728548	0	2	0
chr5	131727613	131728613	0	2	0
chr5	132895229	132896229	5	2	1
chr5	132895229	132896229	5	2	1
chr5	134927107	134928107	0	2	1
chr5	134927107	134928107	0	2	1
chr5	136423036	136424036	0	2	0
chr5	136423036	136424036	0	2	0
chr5	136928464	136929464	0	1	0
chr5	143383997	143384997	0	1	0
chr5	143390046	143391046	16	1	0
chr5	143415086	143416086	7	1	0
chr5	143643391	143644391	3	1	1
chr5	146177960	146178960	0	1	0
chr5	146265080	146266080	0	1	0
chr5	146267522	146268522	6	1	0
chr5	148735502	148736502	0	1	0
chr5	151604458	151605458	3	2	1
chr5	151604458	151605458	3	2	1
chr5	153670888	153671888	3	1	0
chr5	156067452	156068452	0	1	0
chr5	158888310	158889310	5	2	1
chr5	158888310	158889310	5	2	1
chr5	158911350	158912350	8	2	0
chr5	158911350	158912350	8	2	0
chr5	159010466	159011466	7	1	1
chr5	159091085	159092085	7	1	0
chr5	159100515	159101515	0	1	5
chr5	161534257	161535257	8	1	0
chr5	161538572	161539572	14	1	0
chr5	161827285	161828285	5	2	0
chr5	161827285	161828285	5	2	0
chr5	162604022	162605022	0	1	0
chr5	162630689	162631689	0	1	0
chr5	162804473	162805473	7	1	1
chr5	163501272	163502272	0	1	0
chr5	163592442	163593442	0	2	0
chr5	163592442	163593442	0	2	0
chr5	164579392	164580392	0	1	0
chr5	168454816	168455816	3	1	0
chr5	168478112	168479112	0	1	0
chr5	169663700	169664700	0	1	0
chr5	169749719	169750719	3	1	1
chr5	173291545	173292545	1	2	1
chr5	173291545	173292545	1	2	1
chr5	173580171	173581171	0	1	0
chr5	175584098	175585098	0	2	0
chr5	175584098	175585098	0	2	0
chr5	177900491	177901491	0	2	0
chr5	177900491	177901491	0	2	0
chr5	178182745	178183745	0	1	0
chr5	179801411	179802411	2	1	6
chr5	179828075	179829075	0	2	0
chr5	179828293	179829293	5	2	0
chr5	179829464	179830464	0	1	0
chr5	180033956	180034956	0	1	0
chr5	180042435	180043435	0	1	0
chr6	485017	486017	17	2	0
chr6	485183	486183	5	2	3
chr6	5112971	5113971	0	2	0
chr6	5112971	5113971	0	2	0
chr6	5119880	5120880	1	1	1
chr6	5195927	5196927	3	1	0
chr6	5214312	5215312	4	1	2
chr6	5226524	5227524	4	1	1
chr6	5265776	5266776	9	1	3
chr6	5272996	5273996	0	1	0
chr6	5280460	5281460	1	1	0
chr6	5291237	5292237	0	1	0
chr6	5370475	5371475	0	1	0
chr6	5371548	5372548	0	1	0
chr6	5418684	5419684	2	1	0
chr6	5496998	5497998	9	1	0
chr6	5540728	5541728	1	1	0
chr6	5632326	5633326	0	1	0
chr6	5638354	5639354	4	1	4
chr6	5683073	5684073	4	1	1
chr6	5727138	5728138	2	1	0
chr6	5758922	5759922	0	1	0
chr6	7441218	7442218	0	1	0
chr6	11095954	11096954	0	1	0
chr6	12777679	12778679	0	1	0
chr6	13314015	13315015	7	1	1
chr6	16316608	16317608	0	1	2
chr6	16320796	16321796	2	1	5
chr6	16369295	16370295	7	1	0
chr6	16473962	16474962	0	1	0
chr6	16480978	16481978	6	1	1
chr6	16694009	16695009	3	1	0
chr6	17454225	17455225	3	1	0
chr6	21164712	21165712	7	2	0
chr6	21164712	21165712	7	2	0
chr6	21202122	21203122	0	2	0
chr6	21202122	21203122	0	2	0
chr6	24976062	24977062	5	1	1
chr6	25646982	25647982	0	2	0
chr6	25646982	25647982	0	2	0
chr6	28532165	28533165	3	2	0
chr6	28532165	28533165	3	2	0
chr6	28943449	28944449	1	1	1
chr6	29930680	29931680	3	1	0
chr6	29969754	29970754	0	1	0
chr6	31072527	31073527	0	1	0
chr6	31135005	31136005	0	1	0
chr6	31426231	31427231	0	2	0
chr6	31426231	31427231	0	2	0
chr6	31508659	31509659	5	2	0
chr6	31508659	31509659	5	2	0
chr6	31712128	31713128	3	2	2
chr6	31712128	31713128	3	2	2
chr6	31749450	31750450	3	1	1
chr6	31900153	31901153	5	2	3
chr6	31900153	31901153	5	2	3
chr6	31915028	31916028	1	2	0
chr6	31915028	31916028	1	2	0
chr6	32404215	32405215	0	1	0
chr6	32501143	32502143	0	1	0
chr6	32539380	32540380	0	1	0
chr6	32628813	32629813	0	1	0
chr6	32776443	32777443	0	1	0
chr6	32793129	32794129	3	1	0
chr6	32922311	32923311	0	1	0
chr6	34968301	34969301	1	1	0
chr6	34991258	34992258	0	1	0
chr6	35468240	35469240	1	1	11
chr6	37178925	37179925	0	2	0
chr6	37178925	37179925	0	2	0
chr6	38962741	38963741	24	1	0
chr6	40049012	40050012	0	1	0
chr6	40066758	40067758	7	1	0
chr6	40279292	40280292	1	2	0
chr6	40279292	40280292	1	2	0
chr6	41049259	41050259	4	1	0
chr6	41115579	41116579	4	1	0
chr6	41283012	41284012	0	2	0
chr6	41283012	41284012	0	2	0
chr6	42831283	42832283	7	2	1
chr6	42831283	42832283	7	2	1
chr6	42930000	42931000	2	1	0
chr6	42997529	42998529	0	1	0
chr6	43092772	43093772	0	1	0
chr6	44205208	44206208	0	2	0
chr6	44205208	44206208	0	2	0
chr6	44688147	44689147	0	2	0
chr6	44688147	44689147	0	2	0
chr6	44906571	44907571	10	1	2
chr6	50685903	50686903	4	1	1
chr6	56358850	56359850	2	1	3
chr6	56366656	56367656	11	1	0
chr6	56992548	56993548	1	3	0
chr6	56992548	56993548	1	3	0
chr6	56992609	56993609	19	3	0
chr6	57018949	57019949	2	1	1
chr6	57097340	57098340	2	1	0
chr6	57126052	57127052	7	1	0
chr6	57154766	57155766	0	1	0
chr6	57177700	57178700	7	1	1
chr6	61490042	61491042	0	1	0
chr6	61496155	61497155	0	1	0
chr6	61729909	61730909	5	2	1
chr6	61729909	61730909	5	2	1
chr6	62031899	62032899	0	2	0
chr6	62031899	62032899	0	2	0
chr6	62163893	62164893	3	2	0
chr6	62163893	62164893	3	2	0
chr6	63838459	63839459	0	2	0
chr6	63838459	63839459	0	2	0
chr6	65028029	65029029	0	1	0
chr6	65071743	65072743	0	1	0
chr6	65237998	65238998	0	2	0
chr6	65237998	65238998	0	2	0
chr6	65453573	65454573	0	2	0
chr6	65453573	65454573	0	2	0
chr6	65618448	65619448	0	1	0
chr6	66737806	66738806	4	1	0
chr6	67391140	67392140	2	2	1
chr6	67391140	67392140	2	2	1
chr6	67401773	67402773	0	2	0
chr6	67401773	67402773	0	2	0
chr6	67635783	67636783	0	1	0
chr6	67644511	67645511	2	1	1
chr6	70443524	70444524	0	1	0
chr6	71286867	71287867	0	1	0
chr6	71364683	71365683	6	1	1
chr6	71381387	71382387	1	1	0
chr6	73324341	73325341	0	1	0
chr6	73723585	73724585	0	1	0
chr6	73757706	73758706	1	4	0
chr6	73757706	73758706	1	4	0
chr6	73757846	73758846	12	4	1
chr6	73757846	73758846	12	4	1
chr6	74141821	74142821	15	2	1
chr6	74141821	74142821	15	2	1
chr6	74162457	74163457	0	1	0
chr6	74220956	74221956	0	2	0
chr6	74220956	74221956	0	2	0
chr6	75195932	75196932	8	2	0
chr6	75195932	75196932	8	2	0
chr6	75650898	75651898	3	2	0
chr6	75650898	75651898	3	2	0
chr6	76163452	76164452	2	1	1
chr6	76165600	76166600	0	1	0
chr6	77939203	77940203	1	2	1
chr6	77939203	77940203	1	2	1
chr6	77977967	77978967	0	2	0
chr6	77977967	77978967	0	2	0
chr6	80002448	80003448	0	1	0
chr6	80003558	80004558	2	1	5
chr6	80856499	80857499	0	3	0
chr6	80856514	80857514	0	3	0
chr6	80856514	80857514	0	3	0
chr6	80864732	80865732	0	1	0
chr6	80865321	80866321	0	1	0
chr6	80907382	80908382	2	1	0
chr6	81641142	81642142	2	1	0
chr6	83867331	83868331	0	2	0
chr6	83867331	83868331	0	2	0
chr6	83869103	83870103	0	6	0
chr6	83869103	83870103	0	6	0
chr6	83869505	83870505	0	6	0
chr6	83869505	83870505	0	6	0
chr6	83869540	83870540	0	6	0
chr6	83869540	83870540	0	6	0
chr6	84124355	84125355	6	2	1
chr6	84124355	84125355	6	2	1
chr6	84283379	84284379	1	2	0
chr6	84283379	84284379	1	2	0
chr6	84296470	84297470	5	1	0
chr6	84300184	84301184	0	1	0
chr6	84848533	84849533	1	2	0
chr6	84848533	84849533	1	2	0
chr6	85061328	85062328	0	1	0
chr6	85637733	85638733	0	1	0
chr6	85638352	85639352	20	1	1
chr6	85678859	85679859	8	1	8
chr6	86010614	86011614	0	1	0
chr6	86067058	86068058	0	1	0
chr6	87071281	87072281	4	2	0
chr6	87071281	87072281	4	2	0
chr6	87113050	87114050	0	2	0
chr6	87113050	87114050	0	2	0
chr6	87113747	87114747	0	2	0
chr6	87113747	87114747	0	2	0
chr6	87120305	87121305	9	2	0
chr6	87120305	87121305	9	2	0
chr6	87606571	87607571	4	1	0
chr6	89690544	89691544	13	2	0
chr6	89690544	89691544	13	2	0
chr6	89738987	89739987	5	2	0
chr6	89738987	89739987	5	2	0
chr6	89739648	89740648	4	2	0
[truncated: 3,668 more rows]

## Sheet: Figure 1B
Genes	CG	Nonamer	Breakpoints
ABL1	8	10	15
BCL1	8	6	114
BCL11B	2	4	5
BCL2	12	45	517
BCL7A	1	1	1
BCL9	1	1	1
BCR	12	15	15
CCND3	0	0	1
CDKN2A	0	3	3
FCRL4	1	1	3
FGFR1	5	6	11
FOXP1	0	1	1
JAK2	2	3	3
KMT2A	4	305	129
MYC	65	130	41
NOTCH1	0	1	1
PAX5	67	45	27
PDGFRA	13	16	18
TAL1	2	2	2
TCF3	2	4	24
TLX1	1	1	1
WWOX	112	89	25
RUNX1	1	0	1

## Sheet: Figure 1C
Number of Mismatches	Number of Nonamers
1	11
2	106
3	270
4	295
5	39

## Sheet: Figure 1D-F
Category	Number	Percentage
No of Translocation breakpoints with adjacent nonamers	4808	92.9981
No of Translocation breakpoints without adjacent nonamers	362	7.00193
No of Translocation breakpoints with adjacent CpGs	3825	73.9845
No of Translocation breakpoints without adjacent CpGs	1344	25.9961
No of breakpoints with adjacent nonamers and CpGs	3524	73.2945
No of breakpoints with adjacent nonamers but no CpGs	1283	26.6847
