# Supplementary material for: Nonamer dependent RAG cleavage at CpGs can explain mechanism of chromosomal translocations associated to lymphoid cancers
Source: PLoS Genet. 2022 Oct 13;18(10):e1010421. doi: 10.1371/journal.pgen.1010421 (PMC9595545; doi:10.1371/journal.pgen.1010421)
Supplement: S2 Data — Excel files representing the number of breaks, cryptic nonamers, and CpGs between regions in the human genome and their correlation with patient breakpoints in lymphoid and nonlymphoid cancers. This dataset is related to Fig 2. (XLSX) [file pgen.1010421.s016.xlsx]

## Sheet: Figure 2A-E
	Broken Windows	Unborken windows
Nonamers	300	190
CpGs	71	50
Nonmaer + CpGs	215	99
	Number of CGs	Number of breaks
Without CG	0	96
With CG	84	181
	Number of breaks	Number of nonamers
Without CG	96	187
With CG	181	244
	Number of Nonamers	Number of CpGs
With breaks	360	60
Without breaks	30	30
	Number of Breaks	Number of nonamers	Number of CpGs
Lymphoid breaks	240	390	60
Nonlymphoid breaks	30	210	30

## Sheet: Figure 2G
	Avg dist between 9mer and CG from a brkpt					Avg dist between 9mer and CG in a ctrl region					Statistics
chr_num	perfect	1mm	2mm	3mm	4mm	perfect	1mm	2mm	3mm	4mm	Chi-Sq_stat	p-value
chr1	--	75.5	49.18	48.9	51.02	456.086	446.705	435.344	436.756	430.111	63.38	<0.00001
chr2	--	--	62.5	36.3	46.46	420.526	429.015	414.314	417.118	411.945	100.45	<0.00001
chr3	--	--	32.76	46.25	47.48	495.822	458.382	452.16	454.297	449.322	84.6	<0.00001
chr4	--	--	18.5	43.03	39.25	522.465	485.47	495.48	494.83	491.414	76.45	<0.00001
chr5	--	--	90.71	57	62.16	488.818	469.116	463.314	465.776	454.508	144	<0.00001
chr6	--	--	51.4	39.4	45.53	438.104	434.644	455.374	450.042	454.648	81.23	<0.00001
chr7	--	189	69.16	69.01	59.78	435.839	434.151	423.076	428.609	422.455	189.4	<0.00001
chr8	--	--	34.5	32.72	49.1	405.788	423.204	431.378	435.284	426.268	73.42	<0.00001
chr9	--	--	30	37.41	33.11	458.274	544.052	453.683	461.8	441.146	67.38	<0.00001
chr10	--	47.5	37.18	33.62	50.06	370.855	406.786	410.772	400.795	383.845	42.18	<0.00001
chr11	20	--	49.2	46.6	32.8	375.164	445.673	451.597	454.016	442.438	75.17	<0.00001
chr12	--	25	82.66	38.33	37.153	474.704	446.751	448.163	453.912	447.546	90.54	<0.00001
chr13	--	11	64.5	63.7	71.44	420.996	434.166	425.989	482.834	513.932	89.02	<0.00001
chr14	--	--	66.33	49.81	50.54	352.574	438.405	442.037	446.169	437.023	94.18	<0.00001
chr15	--	79	63	39.56	48.39	478.577	415.641	396.298	431.072	481.144	82.49	<0.00001
chr16	--	62	49.6	49.33	43.08	353.756	340.308	333.796	332.921	322.455	53.38	<0.00001
chr17	--	57	67.38	53.6	44.08	385.725	358.48	352.435	374.674	343.311	52.33	<0.00001
chr18	--	--	12	48.66	40.51	371.398	413.808	481.98	478.408	447.778	82.85	<0.00001
chr19	--	--	35.6	38.15	48.84	383.301	447.033	548.213	419.268	374.589	82.46	<0.00001
chr20	--	--	53.8	31.5	36	311.016	373.847	365.55	371.346	362.501	77.1	<0.00001
chr21	55	104	33.71	51.3	51.66	381.299	393.043	463.2	438.495	440.485	51.08	<0.00001
chr22	--	--	300	275.017	237.882	241.362	403.298	360.973	575.529	515.698	357.51	<0.00001
