# Supplementary material for: Nonamer dependent RAG cleavage at CpGs can explain mechanism of chromosomal translocations associated to lymphoid cancers
Source: PLoS Genet. 2022 Oct 13;18(10):e1010421. doi: 10.1371/journal.pgen.1010421 (PMC9595545; doi:10.1371/journal.pgen.1010421)
Supplement: S3 Data — Excel files showing the values for quantification of binding efficiency of cRAGs to DNA substrates BCL1 MTC I, BCL1 MTC II, BCL1 MTCIII, BCL1 MTCIV, BCL2 ICRI, BCL2 ICRII, BCL2 MBR, KMT2A, FGFR1 and E2A. This dataset is related to Fig 3E. (XLSX) [file pgen.1010421.s017.xlsx]

## Sheet: Sheet1
12RSS	MTCI	MTCII	MTCIII	MTCIV	ICRI	ICRII	MBRI	KI	KII	KIII	FI	FII	EI	EII	Substrate/PSLU value
1295488	485349	1204141	1065457	704364	1449100	425541	1041316	1650477	405770	352024	348357	324261	365583	322922	PSLU (Repeat 1)
1981202	327311	414697	320053	364493	405865	454042	1044409	1079663	379041	485549	481400	289772	979444	331552	PSLU (Repeat 2)
1200584	377882	356308	276024	333943	396802	805053	420483	761400	808851	506878	670586	751112	391023	341939	PSLU (Repeat 3)
