# Supplementary material for: Nonamer dependent RAG cleavage at CpGs can explain mechanism of chromosomal translocations associated to lymphoid cancers
Source: PLoS Genet. 2022 Oct 13;18(10):e1010421. doi: 10.1371/journal.pgen.1010421 (PMC9595545; doi:10.1371/journal.pgen.1010421)
Supplement: S4 Data — Excel files showing the values for quantification of RAG binding efficiency to BCL1 MTCII in presence of increasing concentration of unlabeled nonspecific DNA. This dataset is related to Fig 3G. (XLSX) [file pgen.1010421.s018.xlsx]

## Sheet: Sheet1
Nonspecific DNA substrate (nM)	PSLU
0	1.19302e+06
4	1.22677e+06
6	1.08527e+06
8	1.06873e+06
10	1.03512e+06
12	849870
