# Supplementary material for: Nonamer dependent RAG cleavage at CpGs can explain mechanism of chromosomal translocations associated to lymphoid cancers
Source: PLoS Genet. 2022 Oct 13;18(10):e1010421. doi: 10.1371/journal.pgen.1010421 (PMC9595545; doi:10.1371/journal.pgen.1010421)
Supplement: S6 Data — Excel files showing the values for quantification of RAG cleavage efficiency at increasing concentration of MnCl2 (100, 200, 300, 400 and 500 μM) for DNA substrate EII. This dataset is related to Fig 4F. (XLSX) [file pgen.1010421.s020.xlsx]

## Sheet: Sheet1
RAGs addition	MnCl2 concentration (mM)	AU (Repeat 1)	AU (Repeat 2)	AU (Repeat 3)	Substrate EII
No	0	9706620	11306196	1.70061e+07
Yes	0	11997216	15943059	1.93369e+07
Yes	0.1	17820704	18947302	1.97008e+07
Yes	0.2	28053982	32411764	27681355
Yes	0.3	30041858	38244789	32140625
Yes	0.4	38300218	43214842	3.6106e+07
Yes	0.5	45388728	44538813	44331291
