# Supplementary material for: Nonamer dependent RAG cleavage at CpGs can explain mechanism of chromosomal translocations associated to lymphoid cancers
Source: PLoS Genet. 2022 Oct 13;18(10):e1010421. doi: 10.1371/journal.pgen.1010421 (PMC9595545; doi:10.1371/journal.pgen.1010421)
Supplement: S7 Data — Excel files showing the values for quantification of RAG cleavage efficiency at increasing concentration of MnCl2 (100, 200, 300, 400 and 500 μM) for DNA substrate MTCIV. This dataset is related to Fig 4H. (XLSX) [file pgen.1010421.s021.xlsx]

## Sheet: Sheet1
RAGs addition	MnCl2 concentration (mM)	AU (Repeat 1)	AU (Repeat 2)	AU (Repeat 3)	Substrate MTCIV
No	0	1.17316e+06	601880	434088
Yes	0	2232702	1391066	2.11141e+06
Yes	0.1	1.20932e+07	8068053	8.23078e+06
Yes	0.2	1.74122e+07	11106245	1.94502e+07
Yes	0.3	4.24745e+07	12427768	2.75454e+07
Yes	0.4	4.47109e+07	12011932	4.31891e+07
Yes	0.5	4.42059e+07	44665619	2.201e+07
