# Supplementary material for: Nonamer dependent RAG cleavage at CpGs can explain mechanism of chromosomal translocations associated to lymphoid cancers
Source: PLoS Genet. 2022 Oct 13;18(10):e1010421. doi: 10.1371/journal.pgen.1010421 (PMC9595545; doi:10.1371/journal.pgen.1010421)
Supplement: S8 Data — Excel files showing the values for quantification of RAG nicking intensity on MTCIV derived DNA substrates with mutated cryptic nonamers. This dataset is related to Fig 5C. (XLSX) [file pgen.1010421.s022.xlsx]

## Sheet: Sheet1
AU/substrate	NM92/93	AP152/153	AP146/147	AP127/128
AU (Repeat 1)	14201410	20050480	20221760	3783902
AU (Repeat 2)	15633940	19111390	13218840	3271520
AU (Repeat 3)	19698430	21205410	17607310	3154130
