# Supplementary material for: Nonamer dependent RAG cleavage at CpGs can explain mechanism of chromosomal translocations associated to lymphoid cancers
Source: PLoS Genet. 2022 Oct 13;18(10):e1010421. doi: 10.1371/journal.pgen.1010421 (PMC9595545; doi:10.1371/journal.pgen.1010421)
Supplement: S9 Data — Excel files showing the values for quantification of RAG nicking intensity on MTCIV derived DNA substrates with mutated CAC and cryptic nonamers. This dataset is related to Fig 5E. (XLSX) [file pgen.1010421.s023.xlsx]

## Sheet: Sheet1
AU/substrate	NM92/93	AP156/157	AP148/149	AP158/159	AP150/151
AU (Repeat 1)	12396240	7347933	14065070	15547730	3052220
AU (Repeat 2)	10953370	15357940	10039100	7751705	1680920
AU (Repeat 3)	14104620	7577420	6844545	12618280	596339
