# Supplementary material for: Nonamer dependent RAG cleavage at CpGs can explain mechanism of chromosomal translocations associated to lymphoid cancers
Source: PLoS Genet. 2022 Oct 13;18(10):e1010421. doi: 10.1371/journal.pgen.1010421 (PMC9595545; doi:10.1371/journal.pgen.1010421)
Supplement: S10 Data — Excel files showing the values for quantification of qPCR analysis of RAG1 ChIP of gene regions rich in CpGs and cryptic nonamers. This dataset is related to Fig 7C. (XLSX) [file pgen.1010421.s024.xlsx]

## Sheet: Sheet1
VEGF random	MyoD random	Myc random	ABL1	BCL1 MTC	BCL2 MBR	BCL2 ICR	E2A	FGFR1	KMT2A	PDGFRA	IgHV	IgHD	Fold change wrt IgG
1.04972	0.920188	0.543367	1.49485	2.53151	2.2974	2.75108	2.25012	2.11404	1.70527	1.61328	1.99308	2.02792	Repeat 1
0.747425	1.18099	0.732043	1.3333	3.55537	2.10672	2	1.5966	1.87905	1.72907	3.2154	5.02805	4.42292	Repeat 2
1.02811	0.675955	0.712025	1.64718	2.55797	2.20381	1.89211	1.51572	1.53687	2.01391	2.2974	3.50642	5.09824	Repeat 3
