# Supplementary material for: Nonamer dependent RAG cleavage at CpGs can explain mechanism of chromosomal translocations associated to lymphoid cancers
Source: PLoS Genet. 2022 Oct 13;18(10):e1010421. doi: 10.1371/journal.pgen.1010421 (PMC9595545; doi:10.1371/journal.pgen.1010421)
Supplement: S11 Data — Excel files showing the values for quantification of RAG cleavage efficacy on DNA substrates bearing U/G mismatches with nonamer, ds DNA with nonamer alone, nick, or gap. This dataset is related to Fig 10C. (XLSX) [file pgen.1010421.s025.xlsx]

## Sheet: Sheet1
	UII	ds-DNA	Nick	Gap
AU (Repeat 1)	62592620	15329770	60877730	109922000
AU (Repeat 2)	119475600	29200200	30430920	99663660
AU (Repeat 3)	30771730	8436740	43257980	40209170
