# Supplementary material for: Nonamer dependent RAG cleavage at CpGs can explain mechanism of chromosomal translocations associated to lymphoid cancers
Source: PLoS Genet. 2022 Oct 13;18(10):e1010421. doi: 10.1371/journal.pgen.1010421 (PMC9595545; doi:10.1371/journal.pgen.1010421)
Supplement: S12 Data — Excel files showing the values for quantification of AID expression after normalizing with ponceau stained membrane as loading control. This dataset is related to Fig 11C. (XLSX) [file pgen.1010421.s026.xlsx]

## Sheet: Sheet1
CONTROL	AID Overexpressed
168228	1380475
