# Supplementary material for: Nonamer dependent RAG cleavage at CpGs can explain mechanism of chromosomal translocations associated to lymphoid cancers
Source: PLoS Genet. 2022 Oct 13;18(10):e1010421. doi: 10.1371/journal.pgen.1010421 (PMC9595545; doi:10.1371/journal.pgen.1010421)
Supplement: S13 Data — Excel files showing the values for incidence of breakpoint region in promoter and nonpromoter regions of genes, number of nonamers/kb in regions with breaks as compared to unbroken (control) regions of the human genome, percentage of windows with and without CpGs in genic region along with CpGs that are broken and unbroken, distribution of breakpoints in euchromatin and heterochromatin regions and their correlation with occurrence of CpGs and nonamers, number of CpGs and cryptic nonamers per 100 bp region between breakpoints of lymphoid and nonlymphoid translocations from the same genes. This dataset is related to S2A–S2D, S2G Fig. (XLSX) [file pgen.1010421.s027.xlsx]

## Sheet: Figure S2A
	Number	Percentage
Number of breaks in Promoter regions	74	1.43133
Number of breaks in Non - promoter regions	5096	98.5687

## Sheet: Figure S2B
Bands with breaks	Number of Nonamers	Bands without breaks	Number of Nonamers
chr1_p36	60.4148	chr1_p11	11.7555
chr1_p35	62.9961	chr1_q12	0.384234
chr1_p34	66.8768	chr2_q11	56.0978
chr1_p33	73.0185	chr3_p23	79.2967
chr1_p32	71.9553	chr4_q11	1.32522
chr1_p31	75.5375	chr4_q33	76.7011
chr1_p22	77.7934	chr6_p23	74.4683
chr1_p21	77.4748	chr9_p12	67.9327
chr1_p13	71.8857	chr9_q12	2.09013
chr1_p12	76.3646	chr9_q13	53.5332
chr1_q21	62.6447	chr11_q11	39.166
chr1_q22	66.9393	chr12_q11	10.7892
chr1_q23	70.8038	chr13_q11	24.1306
chr1_q24	72.6919	chr16_q11	4.6651
chr1_q25	70.6971	chr16_q13	59.9871
chr1_q31	79.4925
chr1_q32	67.5978
chr1_q41	75.7197
chr1_q42	70.4471
chr1_q43	73.5334
chr1_q44	72.8594
chr2_p25	68.328
chr2_p24	73.5793
chr2_p23	68.7515
chr2_p22	74.8577
chr2_p21	69.3703
chr2_p16	77.6136
chr2_p15	78.7554
chr2_p14	74.1533
chr2_p13	70.5602
chr2_p12	76.9346
chr2_p11	55.2225
chr2_q12	71.2445
chr2_q13	68.6769
chr2_q14	72.6141
chr2_q21	73.1277
chr2_q22	77.935
chr2_q23	72.1147
chr2_q24	77.8526
chr2_q31	75.4081
chr2_q32	79.7928
chr2_q33	74.7151
chr2_q34	77.6594
chr2_q35	67.7552
chr2_q36	76.5299
chr2_q37	61.2428
chr3_p26	73.1818
chr3_p25	65.0181
chr3_p24	75.4154
chr3_p22	72.5772
chr3_p21	65.7038
chr3_p14	74.8079
chr3_p13	72.9975
chr3_p12	79.4345
chr3_p11	70.6226
chr3_q11	50.8419
chr3_q12	75.7649
chr3_q13	79.5482
chr3_q21	68.1251
chr3_q22	73.0881
chr3_q23	69.9534
chr3_q24	78.1111
chr3_q25	74.7931
chr3_q26	77.5751
chr3_q27	69.3356
chr3_q28	74.4989
chr3_q29	71.567
chr4_p16	59.2246
chr4_p15	77.0083
chr4_p14	76.6039
chr4_p13	76.2882
chr4_p12	79.4711
chr4_p11	42.8241
chr4_q12	74.8143
chr4_q13	79.7323
chr4_q21	75.9993
chr4_q22	75.9196
chr4_q23	76.1787
chr4_q24	80.1556
chr4_q25	78.1816
chr4_q26	79.5027
chr4_q27	77.9813
chr4_q28	79.5639
chr4_q31	77.3239
chr4_q32	78.5589
chr4_q34	77.4908
chr4_q35	71.3417
chr5_p15	70.812
chr5_p14	82.1598
chr5_p13	76.7932
chr5_p12	75.5008
chr5_p11	11.5483
chr5_q11	69.808
chr5_q12	74.304
chr5_q13	73.8578
chr5_q14	77.0442
chr5_q15	80.1486
chr5_q21	80.0282
chr5_q22	77.997
chr5_q23	75.9323
chr5_q31	69.0664
chr5_q32	73.237
chr5_q33	70.3485
chr5_q34	73.9864
chr5_q35	65.7433
chr6_p25	69.9015
chr6_p24	72.7784
chr6_p22	74.3162
chr6_p21	66.8132
chr6_p12	78.1156
chr6_p11	31.1187
chr6_q11	52.0438
chr6_q12	80.6088
chr6_q13	75.2966
chr6_q14	78.5224
chr6_q15	76.6563
chr6_q16	79.8985
chr6_q21	75.7874
chr6_q22	78.7485
chr6_q23	76.6075
chr6_q24	73.5262
chr6_q25	69.6063
chr6_q26	72.4137
chr6_q27	68.1261
chr7_p22	61.4692
chr7_p21	79.3278
chr7_p15	73.5854
chr7_p14	72.4862
chr7_p13	67.2471
chr7_p12	74.3709
chr7_p11	50.5724
chr7_q11	63.232
chr7_q21	78.3464
chr7_q22	71.1029
chr7_q31	78.8732
chr7_q32	65.7951
chr7_q33	74.3563
chr7_q34	69.5188
chr7_q35	73.479
chr7_q36	67.1375
chr8_p23	69.2041
chr8_p22	79.7767
chr8_p21	69.0422
chr8_p12	72.9451
chr8_p11	57.5465
chr8_q11	65.5257
chr8_q12	75.4978
chr8_q13	76.6714
chr8_q21	77.8274
chr8_q22	73.1295
chr8_q23	80.355
chr8_q24	69.8532
chr9_p24	74.5457
chr9_p23	81.6267
chr9_p22	74.1828
chr9_p21	80.3742
chr9_p13	67.6781
chr9_p11	43.3313
chr9_q21	73.0352
chr9_q22	68.4232
chr9_q31	75.1527
chr9_q32	63.6179
chr9_q33	71.0032
chr9_q34	55.1881
chr10_p15	70.8365
chr10_p14	74.1907
chr10_p13	72.9751
chr10_p12	73.0798
chr10_p11	66.0966
chr10_q11	57.1846
chr10_q21	79.4612
chr10_q22	65.833
chr10_q23	73.0922
chr10_q24	69.7222
chr10_q25	72.5377
chr10_q26	64.0691
chr11_p15	68.4281
chr11_p14	77.1239
chr11_p13	71.4722
chr11_p12	80
chr11_p11	52.8779
chr11_q12	72.113
chr11_q13	61.2684
chr11_q14	77.4277
chr11_q21	71.3214
chr11_q22	76.9364
chr11_q23	66.8633
chr11_q24	70.6003
chr11_q25	65.0664
chr12_p13	68.6976
chr12_p12	77.4029
chr12_p11	68.1787
chr12_q12	78.8339
chr12_q13	69.0621
chr12_q14	75.9472
chr12_q15	72.4629
chr12_q21	78.7168
chr12_q22	75.9417
chr12_q23	72.7122
chr12_q24	66.3418
chr13_q12	71.5705
chr13_q13	75.9013
chr13_q14	74.8788
chr13_q21	81.4974
chr13_q22	78.1344
chr13_q31	77.8265
chr13_q32	70.6599
chr13_q33	75.5758
chr13_q34	57.0798
chr14_q11	59.1477
chr14_q12	75.7854
chr14_q13	75.8798
chr14_q21	79.3369
chr14_q22	73.3779
chr14_q23	72.138
chr14_q24	65.6354
chr14_q31	77.5423
chr14_q32	64.3442
chr15_q11	52.2469
chr15_q12	71.5333
chr15_q13	72.6904
chr15_q14	77.7806
chr15_q15	70.6262
chr15_q21	76.9443
chr15_q22	71.5415
chr15_q23	66.4938
chr15_q24	68.1741
chr15_q25	68.0891
chr15_q26	69.2588
chr16_p13	62.2318
chr16_p12	69.0183
chr16_p11	55.6493
chr16_q12	69.9189
chr16_q21	74.5119
chr16_q22	69.2704
chr16_q23	70.4125
chr16_q24	55.4203
chr17_p13	65.9061
chr17_p12	69.6987
chr17_p11	50.034
chr17_q11	55.6459
chr17_q12	66.0005
chr17_q21	65.4674
chr17_q22	73.8814
chr17_q23	69.8286
chr17_q24	74.554
chr17_q25	58.1308
chr18_p11	65.4151
chr18_q11	61.4555
chr18_q12	77.0632
chr18_q21	71.9172
chr18_q22	77.0962
chr18_q23	65.4868
chr19_p13	60.4526
chr19_p12	73.8795
chr19_p11	8.45286
chr19_q11	30.1681
chr19_q12	68.675
chr19_q13	63.9957
chr20_p13	66.4182
chr20_p12	73.1051
chr20_p11	60.2156
chr20_q11	49.945
chr20_q12	70.1727
chr20_q13	63.6347
chr21_p11	16.2352
chr21_q11	52.9838
chr21_q21	78.6281
chr21_q22	68.024
chr22_q11	55.6299
chr22_q12	66.6656
chr22_q13	59.8876

## Sheet: Figure S2C-D,G
	Percentage of Broken Windows	Percentage of unbroken windows
With CpGs	74	58
Without CpGs	26	42
	Percentage of Broken Windows	Percentage of unbroken windows
With CpG + Nonamers	69	53
Without CpG+Nonamer	31	47
	Percentage of Broken regions	Percentage of Unbroken regions
Euchromatin	63	70
Heterochromatin	37	30
	Euchromtic Broken regions	Euchromatic Unbroken regions
With CpG+Nonamers	46	74
Without CpG+Nonamers	54	26
	Lymphoid regions	Non-lymphoid
Average number of CpGs/bin	13.4	6
Average number of nonamers/bin	6.5	8.2
