# Supplementary material for: Nonamer dependent RAG cleavage at CpGs can explain mechanism of chromosomal translocations associated to lymphoid cancers
Source: PLoS Genet. 2022 Oct 13;18(10):e1010421. doi: 10.1371/journal.pgen.1010421 (PMC9595545; doi:10.1371/journal.pgen.1010421)
Supplement: S14 Data — Excel files showing the values for quantification for RAG cleavage on 3 random regions in presence of either a CpG or a mismatch. This dataset is related to S6C Fig. (XLSX) [file pgen.1010421.s028.xlsx]

## Sheet: Sheet1
	CpG-9mer			T/G-9mer
Region 1	6361145	6499179	5698006	8391258	4358019	4771320
Region 2	5736423	3310960	3213977	7249532	4115880	4334677
Region 3	3376567	3910761	4019182	3204674	3767393	4280636
