# Supplementary material for: Nonamer dependent RAG cleavage at CpGs can explain mechanism of chromosomal translocations associated to lymphoid cancers
Source: PLoS Genet. 2022 Oct 13;18(10):e1010421. doi: 10.1371/journal.pgen.1010421 (PMC9595545; doi:10.1371/journal.pgen.1010421)
Supplement: S15 Data — Excel files showing the values for quantification of RAG cleavage on AT and GC rich regions devoid of breakpoints. This dataset is related to S6F Fig. (XLSX) [file pgen.1010421.s029.xlsx]

## Sheet: Sheet1
	AT rich region 1		AT rich region 2			GC rich region 1		GC rich region 2
	AP166/168	AP167/168	AP169/171	AP170/171		AP172/174	AP173/174	AP175/177	AP176/177
	CpG-9mer	T/G-9mer	CpG-9mer	T/G-9mer		CpG-9mer	T/G-9mer	CpG-9mer	T/G-9mer
AU (Repeat 1)	417173	377326	847006	631323		410973	419520	477759	542465
AU (Repeat 2)	237405	249887	506122	545825		103068	85980.5	205437	179448
AU (Repeat 3)	1154952	827425	381963	244977		330867	582757	347606	287961
