# Supplementary material for: Nonamer dependent RAG cleavage at CpGs can explain mechanism of chromosomal translocations associated to lymphoid cancers
Source: PLoS Genet. 2022 Oct 13;18(10):e1010421. doi: 10.1371/journal.pgen.1010421 (PMC9595545; doi:10.1371/journal.pgen.1010421)
Supplement: S16 Data — (ZIP) [file pgen.1010421.s030.zip]

Archive with 7 entries (7 files):
- Fig11_E_chromatograms_pdf/1121_074_006_PLD_AP2-2_T7F_F03.pdf
- Fig11_E_chromatograms_pdf/1121_074_010_PLD_AP3-2_T7F_B04.pdf
- Fig11_E_chromatograms_pdf/1121_074_011_PLD_AP3-4_T7F_C04.pdf
- Fig11_E_chromatograms_pdf/1121_074_013_PLD_AP3-6_T7F_E04.pdf
- Fig11_E_chromatograms_pdf/1121_074_014_PLD_AP4-1_T7F_F04.pdf
- Fig11_E_chromatograms_pdf/1121_074_015_PLD_AP4-2_T7F_G04.pdf
- Fig11_E_chromatograms_pdf/1121_074_016_PLD_AP4-11_T7F_H04.pdf
