# Supplementary material for: Nonamer dependent RAG cleavage at CpGs can explain mechanism of chromosomal translocations associated to lymphoid cancers
Source: PLoS Genet. 2022 Oct 13;18(10):e1010421. doi: 10.1371/journal.pgen.1010421 (PMC9595545; doi:10.1371/journal.pgen.1010421)
Supplement: S17 Data — (ZIP) [file pgen.1010421.s031.zip]

Archive with 5 entries (5 files):
- S11_B_chromatograms_pdf/0821_376_012_PLD_D4_T7F_C08.pdf
- S11_B_chromatograms_pdf/0821_376_014_PLD_D8_T7F_E08.pdf
- S11_B_chromatograms_pdf/0821_376_015_PLD_E5_T7F_F08.pdf
- S11_B_chromatograms_pdf/0821_376_017_PLD_E7_T7F_H08.pdf
- S11_B_chromatograms_pdf/0821_423_003_PCR_AP_F6_T7F_B10.pdf
